# Supplementary material for: Effect of Temperature on Metronidazole Resistance in Helicobacter pylori
Source: Front Microbiol. 2021 May 19;12:681911. doi: 10.3389/fmicb.2021.681911 (PMC8170400; doi:10.3389/fmicb.2021.681911)
Supplement: Supplementary file 5 [file Table_1.XLS]

## Sheet: Table S1A
Table S1a. Primers used for qRT-PCR
GeneID	GeneName	Forward Primer	Backward Primer
gene1130	HP17_RS14795	AGTCAAAGACGCCCCTAAAA	AATAAGGCTCCAGGCACATA
gene1648	oorC	GACTTCCACCTACACTTCGC	GAAATCAATCTCGCCCTCTT
gene352	HP17_RS11110	CCGCTTTTAGTGGTGGATGT	TTTTCGCCCACTCATAGCAT
gene1557	flgL	GGTGATACCTTGCGAGAACTC	TTGCGAAGTGTTCCCGTAA
gene907	HP17_RS13720	ACTCCTGAATAAGAGCATGGGT	CAAAGGGGAGGCTAAAAACTG
gene1603	HP17_RS17120	GGGAGAGCCTTGGATTGTG	GGCAACGCTGAAAGTCCTA
gene672	HP17_RS12585	TTAGGCGTTAGGGCGTCTT	GTCCTGTCTTTGACGGAGTTG
gene784	HP17_RS13130	TGACCCTTCATGGCGTAAC	TACCTCATCTCCAACGACAGC
gene651	HP17_RS12480	AACCCAGCGAGTTGTTACCC	AAATTTGCCCCACAGCGATA
gene526	HP17_RS11900	CGCTGGTAATCCCTTTGTAA	GCGTCCGCTAATTTGTCTAT
internal control gene	16sRNA	CTTGCTAGAGTGCTGATTA	TCCCACACTCTAGAATAGT

## Sheet: Table S1B
	Table S1b. rdxA, frxA, fdxB PCR amplifcation details and conditions
	rdxA
	PCR Primer
	Forward Primer	TGAGCATGGGGCAGATTTTAAGC
	Backward Primer	TTGAAAACACCCCTAAAAGAGCG
	PCR Reaction and Process
	Reaction Component	Reaction Volume	Process	Temperation	Time
	PCR mix	12.5 µl	pre-degeneration	95 ℃	10min
	Forward Primer	0.5 µl	degeneration	95 ℃	30s
	Backward Primer	0.5 µl	annealing	50.4 ℃	30s
	Template - Genome DNA	2 µl	extension	72 ℃	60s
	ddH2O	9.5 µl	final extension	72 ℃	10min
	Total	25 µl	cycle number	35
	frxA and fdxB
	PCR Primer
	frxA primer pair	Forward Primer	ATGGACAGAGAACAAGTGGTTGC
		Backward Primer	TTATTCAATCACTTCATAAATAACTTCTGT
	fdxB primer pair 1	Forward Primer	ATGCTTGAAACTTCTAGCCATTTTT
		Backward Primer	AAAGCCAAAAACCCATAGCAAT
	fdxB primer pair 2	Forward Primer	CAAGATCCGTAAAGTATTGAGCGTT
		Backward Primer	GTGCACTTTTTGGCGCGTAT
	fdxB primer pair 3	Forward Primer	TGCATCAATTGTTTAGAATGCGT
		Backward Primer	TCAATCCTCACTTGGTGCAATAAA
	PCR Reaction and Process
	Reaction Component	Reaction Volume	Process	Temperation	Time
	Buffer	12.5 µl	pre-degeneration	95 ℃	3 min
	Forward Primer	0.5 µl (10 µM)	degeneration	94 ℃	30 s
	Backward Primer	0.5 µl (10 µM)	annealing	58 ℃	30 s
	dNTP	0.2 µl (10 mM)	extension	72 ℃	90 s
	ddH2O	10.1 µl	final extension	72 ℃	7 min
	Template - Genome DNA	1 µl	cycle number	33
	Taq polymerase	0.2 µl (5 U/μl)
	Total	25 µl

## Sheet: Table S2
Table S2. Temperature effects on antibiotic sensitivities (mean)
Antibiotic	Method	Condition (temperature - days of culture)				Unit
		37°C - 3 days	41°C - 1 day	41°C - 3 days	41°C - 5 days
Clarithromycin	Kirby-Bauer	50	50	50	50	mm
Tetracycline	E-test	0.016	<=0.016	<=0.016	<=0.016	ug/ml
Amoxicillin	E-test	<=0.016	<=0.016	<=0.016	<=0.016	ug/ml
Metronidazole	E-test	>256	64	8	8	ug/ml

## Sheet: Table S3
Table S3. Log2 fold expression changes of all sequenced/mapped genes.
Gene name	Gene description	Log2 (Fold Change)	p value	Adjusted p value
HP17_RS13720	hypothetical protein	-5.738	5e-101	7.85e-98
HP17_RS12585	flagellin B	-4.893	3.95e-88	3.1e-85
flgL	flagellar hook-associated protein FlgL	-4.339	9.02e-72	4.73e-69
HP17_RS17120	flavodoxin family protein	-4.185	3.3e-65	1.3e-62
HP17_RS13130	polyisoprenoid-binding protein	-3.896	3.12e-62	9.82e-60
HP17_RS09545	hypothetical protein	-4.068	7.65e-62	2e-59
HP17_RS16300	tRNA-Glu	3.75	2.25e-56	5.04e-54
HP17_RS14765	carbonic anhydrase	-3.633	2.08e-55	4.08e-53
HP17_RS13040	phospho-sugar mutase	-3.667	4.7e-52	8.2e-50
HP17_RS11110	superoxide dismutase	-3.293	2.61e-47	4.11e-45
HP17_RS10190	DUF1104 domain-containing protein	-3.257	1.05e-46	1.5e-44
HP17_RS15140	acyl-CoA thioesterase	-3.12	1.08e-42	1.41e-40
HP17_RS16505	tRNA-Asn	3.085	1.6e-40	1.93e-38
HP17_RS10195	DUF1104 domain-containing protein	-2.958	4.69e-39	5.27e-37
HP17_RS09540	UDP-4-amino-4%2C6-dideoxy-N-acetyl-beta-L-altrosamine transaminase	-3.39	1.25e-38	1.31e-36
HP17_RS15070	TonB-dependent receptor	4.221	1.14e-36	1.12e-34
HP17_RS11910	glutamine ABC transporter substrate-binding protein	-2.846	4.33e-34	3.78e-32
HP17_RS13030	NADH-quinone oxidoreductase subunit NuoN	-2.723	2.53e-33	2.09e-31
HP17_RS15190	DNA (cytosine-5-)-methyltransferase	2.737	1.13e-32	8.89e-31
HP17_RS14500	serine O-acetyltransferase	3.621	2.66e-31	1.99e-29
HP17_RS12340	thioredoxin-disulfide reductase	-2.521	6.66e-31	4.76e-29
HP17_RS16625	ABC transporter permease	2.69	1.87e-29	1.28e-27
HP17_RS13025	NADH-quinone oxidoreductase subunit M	-2.506	8.34e-29	5.46e-27
HP17_RS14290	flagellar hook-length control protein FliK	-3.805	1.14e-28	6.9e-27
HP17_RS12345	thiol reductase thioredoxin	-2.441	1.13e-28	6.9e-27
HP17_RS12580	DUF115 domain-containing protein	-3.674	3.08e-27	1.79e-25
fumC	class II fumarate hydratase	-2.749	4.16e-27	2.33e-25
fumC	class II fumarate hydratase	-2.468	4.16e-27	2.33e-25
HP17_RS15315	hypothetical protein	-2.461	8.64e-27	4.68e-25
HP17_RS11900	glucose/galactose MFS transporter	3.067	1.44e-26	7.56e-25
HP17_RS10415	succinyl-diaminopimelate desuccinylase	-2.637	2.75e-26	1.35e-24
HP17_RS10980	tRNA-Arg	2.386	2.66e-26	1.35e-24
HP17_RS12035	50S ribosomal protein L19	2.44	4.28e-26	2.04e-24
HP17_RS12145	methyl-accepting chemotaxis protein	2.264	5.38e-25	2.48e-23
HP17_RS11420	hypothetical protein	-2.336	8.02e-25	3.6e-23
HP17_RS17025	UTP--glucose-1-phosphate uridylyltransferase	-2.329	1.27e-24	5.56e-23
HP17_RS14920	phosphatase PAP2 family protein	-2.65	1.77e-24	7.51e-23
HP17_RS10560	hypothetical protein	2.597	1.83e-24	7.57e-23
HP17_RS15075	hypothetical protein	4.266	5.56e-24	2.24e-22
HP17_RS13010	NADH-quinone oxidoreductase subunit J	-2.302	7.4e-24	2.9e-22
HP17_RS10695	site-specific DNA-methyltransferase	-2.422	1.03e-23	3.96e-22
HP17_RS15925	NAD(P)-dependent alcohol dehydrogenase	-2.18	1.11e-23	4.16e-22
HP17_RS13015	NADH-quinone oxidoreductase subunit K	-2.737	1.22e-23	4.47e-22
HP17_RS14075	tRNA-Pro	5.442	1.69e-23	6.04e-22
HP17_RS11905	hypothetical protein	-3.242	2.01e-23	7.02e-22
HP17_RS12740	HAAAP family serine/threonine permease	-2.248	2.86e-23	9.78e-22
HP17_RS16295	pantoate--beta-alanine ligase	-2.899	4.47e-23	1.49e-21
HP17_RS17885	flagellar biosynthesis protein FlgG	2.96	4.76e-23	1.56e-21
HP17_RS15795	tRNA-Phe	3.571	1.26e-22	4.03e-21
HP17_RS10125	16S rRNA (cytosine(1402)-N(4))-methyltransferase	2.153	1.7e-22	5.33e-21
HP17_RS11480	DUF262 domain-containing protein	-2.183	4.38e-22	1.35e-20
HP17_RS13430	peroxiredoxin	-2.173	8.76e-22	2.65e-20
HP17_RS13035	paralysed flagella protein (pflA)	-2.224	1e-21	2.98e-20
HP17_RS12330	bifunctional 3%2C4-dihydroxy-2-butanone 4-phosphate synthase/GTP cyclohydrolase II	2.17	1.07e-21	3.1e-20
HP17_RS13020	NADH-quinone oxidoreductase subunit L	-2.103	1.11e-21	3.16e-20
HP17_RS10235	cytochrome c biogenesis protein	-2.093	1.57e-21	4.4e-20
HP17_RS10100	sigma-54-dependent Fis family transcriptional regulator	-2.255	2.17e-21	5.99e-20
HP17_RS16290	orotidine-5'-phosphate decarboxylase	-3.376	2.74e-21	7.29e-20
HP17_RS10620	acid-activated urea channel	-2.024	2.71e-21	7.29e-20
HP17_RS11665	urease subunit alpha	-2.03	3.65e-21	9.55e-20
HP17_RS10860	outer membrane beta-barrel protein HofD	2.07	6.89e-21	1.77e-19
HP17_RS12150	hypothetical protein	2.991	1.18e-20	2.98e-19
HP17_RS10385	MRP family ATP-binding protein	-2.058	1.29e-20	3.23e-19
HP17_RS11105	2-Cys peroxiredoxin	-2.012	2.33e-20	5.72e-19
HP17_RS13990	MerR family DNA-binding transcriptional regulator	3.461	2.6e-20	6.27e-19
HP17_RS14880	virB8 family protein	1.998	4.06e-20	9.67e-19
HP17_RS14410	RNA pyrophosphohydrolase	2.06	4.25e-20	9.97e-19
HP17_RS17090	hypothetical protein	-2.156	8.17e-20	1.89e-18
HP17_RS10965	class I SAM-dependent methyltransferase	-2.017	1.28e-19	2.92e-18
HP17_RS17160	endonuclease MutS2	-2.127	1.7e-19	3.81e-18
HP17_RS12135	hypothetical protein	1.963	2.18e-19	4.82e-18
HP17_RS0109020	R.Pab1 family restriction endonuclease	3.37	2.64e-19	5.77e-18
HP17_RS13655	DNA translocase FtsK	-2.026	3.15e-19	6.78e-18
HP17_RS13435	lactate utilization protein C	-2.149	3.46e-19	7.35e-18
HP17_RS15030	hypothetical protein	-2.149	5.14e-19	1.08e-17
HP17_RS11580	flagellar protein FlaG	2.006	6.38e-19	1.32e-17
HP17_RS13630	elongation factor 4	-2.014	1.05e-18	2.14e-17
HP17_RS13650	MFS transporter	-2.222	1.4e-18	2.78e-17
HP17_RS16070	Dna2/Cas4 domain-containing protein	1.995	1.39e-18	2.78e-17
HP17_RS0109045	phosphoethanolamine transferase	-2.279	1.42e-18	2.79e-17
HP17_RS11050	3-phosphoshikimate 1-carboxyvinyltransferase	-1.964	1.65e-18	3.2e-17
HP17_RS14095	L-lactate permease	-1.884	1.91e-18	3.66e-17
HP17_RS10705	sensor histidine kinase	-2.37	2.1e-18	3.98e-17
HP17_RS11115	carboxy-S-adenosyl-L-methionine synthase CmoA	-1.962	2.79e-18	5.21e-17
HP17_RS13155	thiamine diphosphokinase	3.805	5.23e-18	9.66e-17
HP17_RS13000	NADH-quinone oxidoreductase subunit H	-1.878	5.31e-18	9.71e-17
HP17_RS12735	L-serine ammonia-lyase	-1.971	5.64e-18	1.02e-16
HP17_RS13145	hypothetical protein	1.864	6.03e-18	1.08e-16
HP17_RS13995	DnaJ family protein	2.726	6.11e-18	1.08e-16
HP17_RS15125	iron chelating transport ATP-binding protein	-2.04	6.24e-18	1.09e-16
HP17_RS14405	aspartokinase	1.893	6.75e-18	1.17e-16
HP17_RS10090	DNA gyrase subunit A	-1.928	7.47e-18	1.28e-16
HP17_RS12590	DNA topoisomerase I	1.893	8.67e-18	1.46e-16
HP17_RS17455	DUF417 domain-containing protein	-1.86	9.91e-18	1.66e-16
HP17_RS10755	adenine-specific DNA methyltransferase	-2.006	1.28e-17	2.12e-16
HP17_RS10745	quinolinate synthase NadA	-2.096	1.37e-17	2.24e-16
HP17_RS11045	phenylalanine--tRNA ligase subunit beta	-1.869	1.68e-17	2.72e-16
HP17_RS16510	outer membrane protein	2.44	1.87e-17	3e-16
HP17_RS17325	2-oxoglutarate ferredoxin oxidoreductase subunit beta	-1.851	2.13e-17	3.38e-16
HP17_RS09535	tRNA-Leu	4.55	2.84e-17	4.45e-16
HP17_RS11055	4-hydroxy-3-methylbut-2-enyl diphosphate reductase	-2.084	4.63e-17	7.21e-16
HP17_RS09880	DUF2603 domain-containing protein	-1.89	5.79e-17	8.91e-16
HP17_RS13845	UDP-3-O-[3-hydroxymyristoyl] N-acetylglucosamine deacetylase	1.812	6.51e-17	9.92e-16
oorC	2-oxoglutarate:acceptor oxidoreductase	-1.849	7.12e-17	1.07e-15
HP17_RS16820	toxin	-2.061	7.44e-17	1.11e-15
HP17_RS10920	hypothetical protein	-1.87	8.04e-17	1.19e-15
HP17_RS13005	NADH-quinone oxidoreductase subunit NuoI	-1.807	9.31e-17	1.36e-15
HP17_RS12335	lipooligosaccharide 5G8 epitope biosynthesis-associated protein (lex2B)	1.834	9.37e-17	1.36e-15
HP17_RS10925	hypothetical protein	-1.935	1.19e-16	1.72e-15
HP17_RS14470	LPS-assembly protein LptD	2.014	4.65e-16	6.64e-15
HP17_RS17475	3-oxoacyl-ACP reductase FabG	-1.751	5.21e-16	7.37e-15
HP17_RS10915	DUF262 domain-containing protein	-1.778	5.94e-16	8.34e-15
HP17_RS12000	flagellar assembly protein FliW	-1.758	8.38e-16	1.17e-14
HP17_RS13445	(Fe-S)-binding protein	-1.794	9.91e-16	1.37e-14
HP17_RS16985	MFS transporter	-1.794	1.09e-15	1.49e-14
HP17_RS15490	branched chain amino acid aminotransferase	1.769	1.63e-15	2.21e-14
HP17_RS09945	ribonucleoside-diphosphate reductase subunit alpha	1.72	1.73e-15	2.32e-14
HP17_RS09885	oxygen-independent coproporphyrinogen III oxidase	-1.74	2.1e-15	2.79e-14
HP17_RS12170	transposase	2.404	2.39e-15	3.15e-14
HP17_RS17645	hypothetical protein	3.246	2.41e-15	3.15e-14
HP17_RS10420	tRNA uridine-5-carboxymethylaminomethyl(34) synthesis enzyme MnmG	-2.038	5.51e-15	7.15e-14
HP17_RS10245	outer membrane protein	1.675	6.67e-15	8.59e-14
HP17_RS15890	pyruvate ferredoxin oxidoreductase subunit beta	-1.651	7.17e-15	9.16e-14
HP17_RS11960	flavodoxin	-1.664	7.86e-15	9.96e-14
HP17_RS10230	thiol:disulfide interchange protein	-1.968	1.17e-14	1.47e-13
rnhB	ribonuclease HII	-2.206	1.23e-14	1.53e-13
rnhB	ribonuclease HII	-1.849	1.23e-14	1.53e-13
HP17_RS11895	NCS2 family permease	1.688	1.26e-14	1.56e-13
HP17_RS15410	outer membrane beta-barrel protein	-1.661	1.31e-14	1.61e-13
HP17_RS10605	urease accessory protein UreG	-1.658	1.58e-14	1.92e-13
HP17_RS10780	S41 family peptidase	-1.663	1.61e-14	1.95e-13
HP17_RS11510	phosphoribosyltransferase	-1.828	1.74e-14	2.09e-13
HP17_RS09585	transcription termination factor Rho	-1.631	1.78e-14	2.12e-13
HP17_RS13420	hypothetical protein	1.973	1.83e-14	2.16e-13
HP17_RS10790	1-acyl-sn-glycerol-3-phosphate acyltransferase	-1.908	2.59e-14	3.03e-13
HP17_RS13830	outer membrane beta-barrel protein	2.114	3.08e-14	3.58e-13
HP17_RS10710	bifunctional ADP-dependent NAD(P)H-hydrate dehydratase/NAD(P)H-hydrate epimerase	-2.377	3.14e-14	3.63e-13
HP17_RS13450	HugZ family heme oxygenase	-1.649	3.41e-14	3.91e-13
HP17_RS17330	2-oxoglutarate synthase subunit alpha	-1.632	3.45e-14	3.93e-13
HP17_RS17075	outer membrane protein	1.652	3.58e-14	4.05e-13
HP17_RS10095	hypothetical protein	-2.097	3.67e-14	4.12e-13
HP17_RS12030	tRNA (guanosine(37)-N1)-methyltransferase TrmD	1.755	3.87e-14	4.31e-13
HP17_RS13340	copper resistance determinant%2C crdA	-2.106	3.98e-14	4.4e-13
HP17_RS10700	DNA-binding response regulator	-1.904	4.61e-14	5.06e-13
HP17_RS15345	hypothetical protein	2.639	5.14e-14	5.61e-13
HP17_RS14845	tRNA lysidine(34) synthetase TilS	-2.56	1.09e-13	1.18e-12
HP17_RS14400	hypothetical protein	1.634	1.4e-13	1.51e-12
HP17_RS17410	ribose 5-phosphate isomerase B	-1.813	1.61e-13	1.73e-12
HP17_RS16850	autotransporter domain-containing protein	-1.754	1.76e-13	1.86e-12
HP17_RS10080	hypothetical protein	-1.995	2.86e-13	3.01e-12
HP17_RS17390	LTA synthase family protein	-2.252	4.76e-13	4.99e-12
fliD	flagellar filament capping protein FliD	1.572	4.96e-13	5.16e-12
HP17_RS14790	tRNA 2-thiocytidine biosynthesis protein TtcA	-1.62	7.88e-13	8.14e-12
HP17_RS17165	inorganic pyrophosphatase	-1.55	9.81e-13	1.01e-11
HP17_RS16405	citrate (Si)-synthase	-1.504	1.07e-12	1.09e-11
HP17_RS13305	ATP-binding protein	1.696	1.16e-12	1.16e-11
HP17_RS17260	hypothetical protein	1.955	1.15e-12	1.16e-11
HP17_RS11175	neuraminyllactose-binding hemagglutinin	-1.671	1.18e-12	1.18e-11
HP17_RS14250	outer membrane beta-barrel protein HofG	1.553	1.19e-12	1.18e-11
HP17_RS14395	DNA polymerase III subunit delta'	2.209	1.41e-12	1.39e-11
HP17_RS11755	site-specific DNA-methyltransferase	3.123	1.55e-12	1.52e-11
HP17_RS16235	flagellar basal-body rod protein FlgG	1.629	1.69e-12	1.65e-11
HP17_RS16825	toxin	-2.134	1.75e-12	1.7e-11
HP17_RS15830	thymidylate synthase (FAD)	-1.602	2.2e-12	2.12e-11
HP17_RS12570	hypothetical protein	1.524	2.3e-12	2.2e-11
HP17_RS13055	tryptophan synthase subunit alpha	-1.723	2.57e-12	2.44e-11
HP17_RS11935	outer membrane beta-barrel protein HofH	1.488	3.06e-12	2.89e-11
HP17_RS14885	hypothetical protein	1.488	3.28e-12	3.09e-11
HP17_RS11395	16S rRNA (adenine(1518)-N(6)/adenine(1519)-N(6))-dimethyltransferase RsmA	2.197	3.58e-12	3.35e-11
HP17_RS14035	CDP-diacylglycerol--glycerol-3-phosphate 3-phosphatidyltransferase	-1.669	3.71e-12	3.45e-11
HP17_RS13645	flagellar hook-basal body protein	-1.507	3.96e-12	3.66e-11
HP17_RS16225	4-hydroxythreonine-4-phosphate dehydrogenase PdxA	1.635	4.12e-12	3.79e-11
HP17_RS13290	50S ribosomal protein L4	-1.719	4.64e-12	4.24e-11
HP17_RS10750	nicotinate-nucleotide diphosphorylase (carboxylating)	-1.707	7.18e-12	6.52e-11
HP17_RS15865	alanine dehydrogenase	-1.717	1.25e-11	1.13e-10
HP17_RS14040	hypothetical protein	-1.963	1.36e-11	1.22e-10
HP17_RS10085	hypothetical protein	-1.695	1.48e-11	1.32e-10
HP17_RS13310	hypothetical protein	1.934	1.49e-11	1.32e-10
HP17_RS13805	twin-arginine translocase subunit TatB	1.551	1.54e-11	1.36e-10
HP17_RS10265	lysine--tRNA ligase	-1.45	1.58e-11	1.39e-10
HP17_RS11515	alanine--glyoxylate aminotransferase family protein	-1.441	1.76e-11	1.54e-10
HP17_RS10280	hypothetical protein	-2.182	2.18e-11	1.89e-10
HP17_RS14795	MFS transporter	-1.935	2.36e-11	2.03e-10
HP17_RS13625	1-deoxy-D-xylulose-5-phosphate synthase	-1.478	2.58e-11	2.22e-10
HP17_RS13485	outer membrane protein	1.438	2.68e-11	2.28e-10
HP17_RS11995	undecaprenyldiphospho-muramoylpentapeptide beta-N-acetylglucosaminyltransferase	-1.445	3.14e-11	2.66e-10
HP17_RS11885	hypothetical protein	1.733	3.51e-11	2.96e-10
HP17_RS14100	L-lactate permease	-1.395	3.87e-11	3.25e-10
HP17_RS16815	DUF4149 domain-containing protein	-1.619	5e-11	4.16e-10
HP17_RS10610	urease accessory protein UreF	-1.481	5.01e-11	4.16e-10
HP17_RS13680	TlyA family rRNA (cytidine-2'-O)-methyltransferase	2.076	5.62e-11	4.64e-10
HP17_RS17100	Ni/Fe-hydrogenase%2C b-type cytochrome subunit	-1.442	5.76e-11	4.74e-10
HP17_RS15690	bifunctional diaminohydroxyphosphoribosylaminopyrimidine deaminase/5-amino-6-(5-phosphoribosylamino)uracil reductase	1.44	5.94e-11	4.86e-10
HP17_RS10600	urease accessory protein	-1.418	6.43e-11	5.23e-10
HP17_RS12555	molecular chaperone DnaK	1.422	8.24e-11	6.67e-10
HP17_RS13150	nicotinamide riboside transporter PnuC	3.043	8.44e-11	6.8e-10
HP17_RS10880	DNA (cytosine-5-)-methyltransferase	1.473	8.94e-11	7.16e-10
HP17_RS16335	co-chaperone GroES	1.564	9.6e-11	7.66e-10
HP17_RS13525	ketol-acid reductoisomerase	1.447	1.03e-10	8.2e-10
HP17_RS15825	glutamine--fructose-6-phosphate transaminase (isomerizing)	-1.414	1.09e-10	8.58e-10
HP17_RS16230	tRNA (adenosine(37)-N6)-threonylcarbamoyltransferase complex transferase subunit TsaD	1.483	1.11e-10	8.7e-10
HP17_RS17850	hypothetical protein	-1.874	1.13e-10	8.77e-10
flgD	flagellar basal body rod modification protein FlgD	1.42	1.12e-10	8.77e-10
HP17_RS15195	hypothetical protein	3.23	1.13e-10	8.77e-10
HP17_RS13855	homoserine kinase	1.377	1.23e-10	9.49e-10
HP17_RS15800	hypothetical protein	-1.93	1.29e-10	9.89e-10
HP17_RS13685	hypothetical protein	1.475	1.3e-10	9.89e-10
HP17_RS09890	(Fe-S)-binding protein	-1.445	1.33e-10	1.01e-09
HP17_RS11340	hypothetical protein	-1.577	1.56e-10	1.18e-09
HP17_RS13440	iron-sulfur cluster-binding protein	-1.351	1.79e-10	1.34e-09
HP17_RS13725	purine-nucleoside phosphorylase	-1.408	1.94e-10	1.45e-09
HP17_RS10865	outer membrane beta-barrel protein HofC	1.475	2.16e-10	1.61e-09
HP17_RS10135	acetolactate synthase	1.354	2.34e-10	1.74e-09
HP17_RS14370	DUF507 domain-containing protein	-1.4	2.87e-10	2.12e-09
HP17_RS14235	hypothetical protein	1.738	2.9e-10	2.13e-09
HP17_RS16470	virB8 family protein	1.392	2.97e-10	2.17e-09
HP17_RS15270	F0F1 ATP synthase subunit B'	1.385	3.21e-10	2.34e-09
HP17_RS17440	Fe-S oxidoreductase	1.565	3.28e-10	2.37e-09
HP17_RS09990	ferrous iron transport protein B	-1.433	3.43e-10	2.47e-09
HP17_RS17835	hypothetical protein	4.657	4.14e-10	2.97e-09
HP17_RS13860	DUF448 domain-containing protein	2.109	4.52e-10	3.23e-09
HP17_RS16490	GDP-mannose 4%2C6-dehydratase	-1.369	4.8e-10	3.41e-09
HP17_RS13820	hypothetical protein	1.56	5.31e-10	3.76e-09
HP17_RS13825	outer membrane beta-barrel protein	1.546	5.63e-10	3.97e-09
HP17_RS11505	30S ribosomal protein S12 methylthiotransferase RimO	-1.59	5.95e-10	4.17e-09
HP17_RS15415	hypothetical protein	1.858	1.05e-09	7.32e-09
HP17_RS14045	7-alpha-hydroxysteroid dehydrogenase	-1.343	1.11e-09	7.72e-09
HP17_RS14460	phosphoribosylamine--glycine ligase	1.425	1.17e-09	8.13e-09
HP17_RS17855	sugar fermentation stimulation protein	4.786	1.28e-09	8.84e-09
HP17_RS17125	hypothetical protein	1.463	1.31e-09	8.95e-09
HP17_RS14930	ABC transporter ATP-binding protein	-1.473	1.37e-09	9.38e-09
HP17_RS16085	penicillin-binding protein 2	1.831	1.85e-09	1.25e-08
HP17_RS10055	acetone carboxylase subunit alpha	1.326	1.98e-09	1.34e-08
HP17_RS16935	polyisoprenoid-binding protein	-1.449	2.06e-09	1.39e-08
HP17_RS10535	sodium/proline symporter PutP	-1.301	2.13e-09	1.43e-08
HP17_RS17365	hypothetical protein	1.748	2.23e-09	1.49e-08
HP17_RS14310	hydrogenase/urease nickel incorporation protein HypB	1.306	2.36e-09	1.57e-08
HP17_RS14570	50S ribosomal protein L11	1.714	2.45e-09	1.62e-08
HP17_RS13980	transcriptional repressor	2.136	2.52e-09	1.66e-08
HP17_RS10425	SLC13 family permease	-1.327	2.85e-09	1.88e-08
HP17_RS17020	hypothetical protein	-1.631	3.12e-09	2.04e-08
HP17_RS12560	nucleotide exchange factor GrpE	1.268	3.23e-09	2.1e-08
glyA	serine hydroxymethyltransferase	-1.34	3.36e-09	2.18e-08
HP17_RS13765	two-component system response regulator	1.418	3.55e-09	2.29e-08
HP17_RS14300	cupin domain-containing protein	1.307	3.59e-09	2.31e-08
HP17_RS13605	hypothetical protein	-1.374	3.65e-09	2.34e-08
HP17_RS13615	flagellar motor switch protein FliG	-1.328	3.81e-09	2.43e-08
HP17_RS11455	glycosyltransferase family 8 protein	-1.429	4.07e-09	2.59e-08
HP17_RS12750	sodium:alanine symporter family protein	-1.373	4.13e-09	2.62e-08
HP17_RS12115	CvpA family protein	-1.401	4.68e-09	2.95e-08
HP17_RS09910	pyridoxal phosphate-dependent aminotransferase	1.847	5.71e-09	3.59e-08
HP17_RS15035	flagellar hook protein FlgE	-1.272	5.98e-09	3.74e-08
HP17_RS16320	tRNA-Lys	5.301	6.78e-09	4.23e-08
HP17_RS11285	ATP-dependent protease subunit HslV	1.754	7.6e-09	4.72e-08
HP17_RS13850	tRNA threonylcarbamoyladenosine biosynthesis protein TsaB	1.973	8.04e-09	4.97e-08
HP17_RS14945	phosphoheptose isomerase	-1.42	8.62e-09	5.31e-08
HP17_RS15130	iron chelating ABC transporter permease	-1.932	8.81e-09	5.41e-08
HP17_RS16325	outer membrane protein	1.221	8.88e-09	5.43e-08
HP17_RS15705	cytochrome c oxidase accessory protein CcoG	-1.239	1.02e-08	6.23e-08
HP17_RS16330	molecular chaperone GroEL	1.354	1.04e-08	6.32e-08
HP17_RS13660	exonuclease	-1.264	1.12e-08	6.79e-08
HP17_RS0109325	D-glycero-beta-D-manno-heptose 1-phosphate adenylyltransferase	-1.415	1.14e-08	6.86e-08
HP17_RS15230	biopolymer transporter ExbD	1.261	1.23e-08	7.33e-08
HP17_RS14560	preprotein translocase subunit SecE	1.343	1.22e-08	7.33e-08
HP17_RS09530	ribonucleotide-diphosphate reductase subunit beta	-1.216	1.28e-08	7.6e-08
HP17_RS13540	DNA-protecting protein DprA	1.555	1.32e-08	7.8e-08
HP17_RS10210	membrane protein	1.22	1.4e-08	8.29e-08
HP17_RS16800	tRNA (N(6)-L-threonylcarbamoyladenosine(37)-C(2))-methylthiotransferase MtaB	-1.355	1.41e-08	8.3e-08
porC	pyruvate flavodoxin oxidoreductase subunit gamma	-1.345	1.5e-08	8.8e-08
HP17_RS15445	rRNA pseudouridine synthase	-1.365	1.51e-08	8.81e-08
HP17_RS15635	transaldolase	-1.278	1.53e-08	8.89e-08
HP17_RS15465	hypothetical protein	-1.28	1.62e-08	9.38e-08
HP17_RS10260	CvpA family protein	-1.367	1.66e-08	9.58e-08
HP17_RS14975	ADP-glyceromanno-heptose 6-epimerase	-1.242	1.7e-08	9.8e-08
HP17_RS14580	50S ribosomal protein L10	1.216	1.81e-08	1.04e-07
HP17_RS17015	UDP-N-acetylglucosamine 1-carboxyvinyltransferase	-1.321	1.83e-08	1.05e-07
HP17_RS09895	restriction endonuclease	-1.253	1.99e-08	1.13e-07
HP17_RS16620	ABC transporter ATP-binding protein	1.922	2.01e-08	1.14e-07
HP17_RS16130	penicillin-binding protein 2	-1.534	2.06e-08	1.17e-07
HP17_RS13515	NAD+ synthase	1.346	2.2e-08	1.24e-07
HP17_RS11280	50S ribosomal protein L9	1.28	2.28e-08	1.28e-07
HP17_RS14890	type IV secretion system apparatus protein CagX	1.208	2.4e-08	1.34e-07
HP17_RS10540	1-pyrroline-5-carboxylate dehydrogenase	-1.192	2.44e-08	1.36e-07
HP17_RS11835	DDE transposase	1.218	2.53e-08	1.41e-07
HP17_RS11235	M23 family peptidase	1.741	2.63e-08	1.45e-07
HP17_RS09675	hypothetical protein	1.574	2.67e-08	1.47e-07
HP17_RS11625	ribonuclease Y	1.211	2.81e-08	1.55e-07
HP17_RS14420	coproporphyrinogen III oxidase family protein	1.614	3.19e-08	1.74e-07
HP17_RS11145	peptidase M48	-1.208	3.22e-08	1.76e-07
HP17_RS10275	DUF1882 domain-containing protein	-1.558	3.31e-08	1.8e-07
HP17_RS12535	S-ribosylhomocysteine lyase	-1.247	3.37e-08	1.82e-07
HP17_RS16580	DNA starvation/stationary phase protection protein	-1.151	3.44e-08	1.86e-07
HP17_RS11520	phosphatidylglycerophosphatase A	-1.302	3.56e-08	1.92e-07
HP17_RS14590	DNA-directed RNA polymerase subunit beta/beta'	1.174	3.75e-08	2.01e-07
HP17_RS14935	GMP reductase	1.239	3.9e-08	2.08e-07
HP17_RS11750	hypothetical protein	2.762	4.09e-08	2.18e-07
HP17_RS14230	carbamoyl-phosphate synthase large subunit	1.473	4.31e-08	2.29e-07
HP17_RS11290	HslU--HslV peptidase ATPase subunit	1.209	4.82e-08	2.55e-07
HP17_RS10215	16S rRNA (uracil(1498)-N(3))-methyltransferase	1.21	5.08e-08	2.68e-07
HP17_RS11945	NAD(P)/FAD-dependent oxidoreductase	-1.168	5.13e-08	2.7e-07
HP17_RS16750	ATP-dependent nuclease subunit B	-1.161	5.98e-08	3.13e-07
HP17_RS11875	hypothetical protein	-1.208	7.78e-08	4.06e-07
HP17_RS17335	4Fe-4S dicluster domain-containing protein	-1.356	8.03e-08	4.18e-07
HP17_RS17890	ubiquinol-cytochrome C chaperone family protein	2.787	8.75e-08	4.54e-07
HP17_RS13295	50S ribosomal protein L3	-1.165	9.7e-08	5.01e-07
HP17_RS13285	50S ribosomal protein L23	-1.51	1e-07	5.17e-07
HP17_RS12825	glycine--tRNA ligase subunit beta	1.155	1.01e-07	5.19e-07
HP17_RS09715	hypothetical protein	1.281	1.03e-07	5.29e-07
HP17_RS16495	GDP-L-fucose synthase	-1.148	1.08e-07	5.49e-07
HP17_RS15880	DUF262 domain-containing protein	1.672	1.09e-07	5.55e-07
HP17_RS17150	UDP-N-acetylmuramate--L-alanine ligase	-1.234	1.29e-07	6.5e-07
HP17_RS11425	RNA-binding S4 domain-containing protein	1.405	1.29e-07	6.5e-07
HP17_RS12730	hypothetical protein	1.132	1.31e-07	6.59e-07
HP17_RS12085	hypothetical protein	1.713	1.31e-07	6.59e-07
HP17_RS13530	septum site-determining protein MinD	1.164	1.37e-07	6.84e-07
HP17_RS13280	50S ribosomal protein L2	-1.099	1.43e-07	7.16e-07
HP17_RS13700	ABC transporter ATP-binding protein	1.139	1.65e-07	8.19e-07
HP17_RS16795	mechanosensitive ion channel family protein	-1.326	1.71e-07	8.46e-07
HP17_RS13235	50S ribosomal protein L5	-1.186	1.71e-07	8.47e-07
HP17_RS15915	hypothetical protein	-1.301	1.95e-07	9.61e-07
HP17_RS13500	CMP-N-acetylneuraminic acid synthetase	1.31	1.97e-07	9.66e-07
HP17_RS15475	ABC transporter ATP-binding protein	-1.563	2.23e-07	1.09e-06
HP17_RS16110	ABC transporter substrate-binding protein	1.514	2.26e-07	1.1e-06
HP17_RS09735	ribosome biogenesis GTPase Der	1.154	2.3e-07	1.12e-06
HP17_RS12680	alanine racemase	-1.178	2.37e-07	1.15e-06
HP17_RS12435	ligand-gated channel	1.102	2.37e-07	1.15e-06
HP17_RS10725	4-hydroxybenzoate octaprenyltransferase	-1.239	2.45e-07	1.18e-06
HP17_RS12850	peptidyl-prolyl cis-trans isomerase	1.123	2.46e-07	1.18e-06
HP17_RS12755	D-amino-acid dehydrogenase	-1.115	2.76e-07	1.32e-06
HP17_RS11790	nitronate monooxygenase	-1.252	2.78e-07	1.33e-06
HP17_RS13265	30S ribosomal protein S3	-1.079	2.89e-07	1.37e-06
HP17_RS11700	chemotaxis protein	-1.097	2.98e-07	1.41e-06
HP17_RS11705	30S ribosomal protein S9	-1.124	3.02e-07	1.43e-06
HP17_RS11100	chemotaxis protein CheW	-1.639	3.1e-07	1.46e-06
HP17_RS12100	pseudaminic acid synthase	-1.282	3.42e-07	1.61e-06
HP17_RS12180	DUF2130 domain-containing protein	2.454	3.46e-07	1.62e-06
HP17_RS13220	50S ribosomal protein L6	-1.09	3.56e-07	1.66e-06
HP17_RS15895	2-ketoisovalerate ferredoxin oxidoreductase subunit alpha	-1.161	3.61e-07	1.68e-06
HP17_RS11690	peptide chain release factor 1	1.229	3.66e-07	1.7e-06
HP17_RS14135	DUF4006 domain-containing protein	-1.193	3.73e-07	1.73e-06
HP17_RS13275	30S ribosomal protein S19	-1.151	3.92e-07	1.81e-06
HP17_RS12600	tautomerase	-1.883	4e-07	1.84e-06
HP17_RS13195	type I methionyl aminopeptidase	-1.118	4.02e-07	1.85e-06
HP17_RS15545	ATP-dependent helicase	-1.17	4.05e-07	1.86e-06
HP17_RS17060	polynucleotide adenylyltransferase	2.177	4.07e-07	1.86e-06
HP17_RS09925	methylated-DNA--[protein]-cysteine S-methyltransferase	2.217	4.34e-07	1.98e-06
HP17_RS11035	phenylalanine--tRNA ligase subunit alpha	-1.093	4.58e-07	2.08e-06
HP17_RS12095	LlaJI family restriction endonuclease	2.534	4.89e-07	2.22e-06
HP17_RS13675	bifunctional riboflavin kinase/FAD synthetase	1.296	4.99e-07	2.25e-06
HP17_RS11795	tyrosine--tRNA ligase	-1.088	5.13e-07	2.31e-06
HP17_RS10625	hypothetical protein	-1.044	5.17e-07	2.32e-06
HP17_RS13780	hypothetical protein	-1.505	5.32e-07	2.38e-06
HP17_RS14565	transcription termination/antitermination protein NusG	1.109	5.36e-07	2.39e-06
HP17_RS14070	RNA degradosome polyphosphate kinase	1.597	5.47e-07	2.43e-06
HP17_RS15405	tRNA uridine-5-carboxymethylaminomethyl(34) synthesis GTPase MnmE	-1.118	5.68e-07	2.52e-06
HP17_RS10145	HD family hydrolase	1.077	6.11e-07	2.7e-06
HP17_RS16890	50S ribosomal protein L27	-1.158	6.36e-07	2.81e-06
HP17_RS13620	flagellar assembly protein FliH	-1.267	6.72e-07	2.96e-06
HP17_RS11300	peptidase	1.072	6.96e-07	3.06e-06
HP17_RS10715	replicative DNA helicase	-1.128	7.22e-07	3.16e-06
HP17_RS14320	hydrogenase formation protein HypD	1.087	7.3e-07	3.18e-06
HP17_RS15455	cytochrome c biogenesis protein CcsA	-1.053	7.85e-07	3.42e-06
HP17_RS14800	tRNA-Met	2.286	8.18e-07	3.55e-06
ureC	urease subunit alpha	-1.267	8.48e-07	3.67e-06
HP17_RS11610	apolipoprotein acyltransferase	1.165	8.77e-07	3.78e-06
HP17_RS15670	outer membrane protein	1.032	9.2e-07	3.96e-06
HP17_RS15695	sodium/glutamate symporter	1.085	9.61e-07	4.12e-06
HP17_RS14510	restriction endonuclease subunit M	3.546	9.73e-07	4.16e-06
HP17_RS13210	30S ribosomal protein S5	-1.161	1.01e-06	4.3e-06
HP17_RS14130	cytochrome-c oxidase%2C cbb3-type subunit III	-1.036	1.07e-06	4.54e-06
HP17_RS09600	type IV secretion system oncogenic effector CagA	1.034	1.07e-06	4.54e-06
HP17_RS15840	type I restriction-modification system subunit M	-1.115	1.1e-06	4.65e-06
HP17_RS14115	cytochrome-c oxidase%2C cbb3-type subunit I	-1.053	1.12e-06	4.73e-06
HP17_RS17290	penicillin-binding protein	-1.042	1.12e-06	4.73e-06
HP17_RS14125	CcoQ/FixQ family Cbb3-type cytochrome c oxidase assembly chaperone	-1.668	1.15e-06	4.83e-06
HP17_RS15640	50S ribosomal protein L25	-1.389	1.23e-06	5.15e-06
HP17_RS09520	LptF/LptG family permease	-1.536	1.29e-06	5.39e-06
HP17_RS14435	rhodanese-like domain-containing protein	-1.405	1.32e-06	5.52e-06
HP17_RS16400	outer membrane protein	1.179	1.35e-06	5.62e-06
HP17_RS13665	transketolase	-1.045	1.36e-06	5.65e-06
HP17_RS10200	acetyl-CoA carboxylase biotin carboxyl carrier protein	-1.027	1.39e-06	5.75e-06
HP17_RS17445	AI-2E family transporter	-1.582	1.48e-06	6.1e-06
HP17_RS13520	tRNA-Arg	2.487	1.49e-06	6.12e-06
HP17_RS13535	cell division topological specificity factor	1.474	1.5e-06	6.14e-06
HP17_RS15290	methionyl-tRNA formyltransferase	1.086	1.6e-06	6.53e-06
HP17_RS17665	hypothetical protein	2.889	1.75e-06	7.13e-06
HP17_RS16365	VirB4 family type IV secretion/conjugal transfer ATPase	1.421	1.96e-06	7.98e-06
HP17_RS16745	YkgJ family cysteine cluster protein	-1.582	2.02e-06	8.21e-06
HP17_RS10740	phosphatidylserine decarboxylase	-1.24	2.15e-06	8.71e-06
HP17_RS14505	IceA2 protein	2.45	2.19e-06	8.83e-06
HP17_RS11615	sodium:proton antiporter	1.015	2.19e-06	8.84e-06
HP17_RS11565	ABC transporter ATP-binding protein	1.068	2.28e-06	9.17e-06
HP17_RS17550	hypothetical protein	3.219	2.31e-06	9.27e-06
HP17_RS10475	peptide-methionine (R)-S-oxide reductase	-1.004	2.41e-06	9.63e-06
HP17_RS12685	sodium:alanine symporter family protein	-1.341	2.42e-06	9.64e-06
HP17_RS15135	oxidoreductase	-1.231	2.42e-06	9.64e-06
HP17_RS0108890	DUF262 domain-containing protein	2.081	2.51e-06	9.95e-06
HP17_RS17600	DUF262 domain-containing protein	2.148	2.59e-06	1.03e-05
HP17_RS17340	endolytic transglycosylase MltG	1.136	2.67e-06	1.06e-05
HP17_RS13510	tetraacyldisaccharide 4'-kinase	1.428	2.69e-06	1.06e-05
HP17_RS14720	outer membrane beta-barrel protein	1.533	2.74e-06	1.08e-05
HP17_RS11090	chemotaxis protein CheV	-1.011	2.78e-06	1.09e-05
HP17_RS15450	DNA polymerase III subunit alpha	-1.045	2.85e-06	1.1126e-05
HP17_RS17450	diaminopimelate epimerase	-1.105	3.09e-06	1.2e-05
HP17_RS13385	tRNA 2-thiouridine(34) synthase MnmA	-1.588	3.14e-06	1.22e-05
HP17_RS17480	acyl carrier protein	-1.052	3.19e-06	1.24e-05
HP17_RS12140	threonine synthase	-0.99	3.2e-06	1.24e-05
HP17_RS16805	cell division protein FstH	-1.196	3.4e-06	1.31e-05
HP17_RS14525	tRNA-Thr	2.865	3.38e-06	1.31e-05
HP17_RS17265	3-methyladenine DNA glycosylase	1.904	3.42e-06	1.3142e-05
HP17_RS09590	glutamate racemase	-1.138	3.45e-06	1.32e-05
HP17_RS13885	acetate--CoA ligase	0.984	3.52e-06	1.35e-05
HP17_RS16775	lauroyl acyltransferase	-1.062	3.64e-06	1.39e-05
HP17_RS09485	NAD(P)-dependent oxidoreductase	1.025	3.66e-06	1.39e-05
HP17_RS16170	YchF/TatD family DNA exonuclease	-1.031	3.76e-06	1.43e-05
HP17_RS14810	phosphopentomutase	0.978	3.79e-06	1.44e-05
HP17_RS13200	protein translocase subunit SecY	-0.985	3.89e-06	1.47e-05
HP17_RS13215	50S ribosomal protein L18	-1.16	4e-06	1.5087e-05
HP17_RS13205	50S ribosomal protein L15	-1.05	4.1e-06	1.5382e-05
HP17_RS16215	methicillin resistance protein	-1.011	4.09e-06	1.54e-05
HP17_RS17470	30S ribosomal protein S21	-1.242	4.15e-06	1.5525e-05
HP17_RS15105	DUF342 domain-containing protein	-1.13	4.46e-06	1.67e-05
HP17_RS11730	RNA polymerase sigma factor RpoD	0.957	4.5e-06	1.67e-05
HP17_RS11670	tRNA-Val	1.904	4.5e-06	1.67e-05
HP17_RS17380	hypothetical protein	-1.19	4.53e-06	1.68e-05
HP17_RS15385	ribonuclease P protein component	1.001	4.61e-06	1.7e-05
HP17_RS17915	ABC transporter ATP-binding protein	1.527	4.63e-06	1.7058e-05
HP17_RS14520	ABC transporter ATP-binding protein	-1.009	4.73e-06	1.7415e-05
HP17_RS11680	phosphoglucosamine mutase	-1.033	4.79e-06	1.76e-05
HP17_RS11735	5'-methylthioadenosine/adenosylhomocysteine nucleosidase	-1.015	4.89e-06	1.79e-05
HP17_RS12185	hypothetical protein	3.98	5.08e-06	1.85e-05
HP17_RS12475	hypothetical protein	1.171	5.67e-06	2.07e-05
HP17_RS0109165	DUF3943 domain-containing protein	1.854	5.72e-06	2.08e-05
HP17_RS14825	hypothetical protein	0.975	5.85e-06	2.12e-05
HP17_RS11410	23S rRNA (adenine(2503)-C(2))-methyltransferase RlmN	0.994	6.08e-06	2.1995e-05
HP17_RS15885	hypothetical protein	-1.16	6.24e-06	2.25e-05
HP17_RS17345	hypothetical protein	1.82	6.33e-06	2.28e-05
HP17_RS13345	membrane protein	-1.262	6.65e-06	2.39e-05
HP17_RS12820	hypothetical protein	1.003	6.87e-06	2.46e-05
HP17_RS12615	zinc metalloprotease HtpX	-0.977	7.03e-06	2.51e-05
HP17_RS0109295	hypothetical protein	2.944	7.74e-06	2.76e-05
HP17_RS12940	preprotein translocase subunit SecG	0.982	7.94e-06	2.83e-05
HP17_RS13865	translation initiation factor IF-2	1.142	8.07e-06	2.87e-05
HP17_RS14725	cation:proton antiporter	2.399	8.25e-06	2.92e-05
HP17_RS17860	hypothetical protein	1.718	8.54e-06	3.02e-05
HP17_RS13250	30S ribosomal protein S17	-1.378	9.43e-06	3.3303e-05
HP17_RS10990	tRNA-His	1.546	9.74e-06	3.43e-05
HP17_RS11545	ribose-phosphate pyrophosphokinase	-1.014	9.89e-06	3.48e-05
HP17_RS16420	dethiobiotin synthase	-1.248	1.02e-05	3.56e-05
HP17_RS14355	hypothetical protein	1.207	1.02e-05	3.57e-05
HP17_RS13140	pantothenate kinase	2.09	1.04e-05	3.63e-05
HP17_RS16485	mannose-1-phosphate guanylyltransferase/mannose-6-phosphate isomerase	-0.961	1.08e-05	3.75e-05
HP17_RS09465	DUF874 domain-containing protein	1.047	1.08e-05	3.77e-05
HP17_RS12480	NAD(P)H-dependent oxidoreductase	-1.512	1.1e-05	3.79e-05
HP17_RS17360	flagellar motor switch protein FliN	1.327	1.09e-05	3.79e-05
HP17_RS14865	hypothetical protein	2.254	1.15e-05	3.96e-05
HP17_RS10455	iron-sulfur cluster assembly scaffold protein NifU	-1.24	1.2695e-05	4.3735e-05
HP17_RS12270	ATP-binding protein	1.09	1.2998e-05	4.4683e-05
HP17_RS10870	catalase	-0.921	1.3302e-05	4.5626e-05
HP17_RS17105	hydrogenase 2 large subunit	-0.959	1.34e-05	4.59e-05
ffs	signal recognition particle sRNA small type	3.418	1.35e-05	4.6e-05
HP17_RS11405	KpsF/GutQ family sugar-phosphate isomerase	0.966	1.39e-05	4.74e-05
HP17_RS11370	hypothetical protein	2.669	1.41e-05	4.79e-05
HP17_RS15165	HP1117 family Sel1-like repeat protein	0.967	1.42e-05	4.8e-05
HP17_RS13670	transketolase	-1.028	1.42e-05	4.82e-05
HP17_RS11745	tRNA-Ser	-1.645	1.47e-05	4.95e-05
HP17_RS14190	glycosyltransferase family 8 protein	1.306	1.47e-05	4.96e-05
HP17_RS10970	mechanosensitive ion channel family protein	1.822	1.59e-05	5.35e-05
HP17_RS12705	translation initiation factor IF-3	0.97	1.62e-05	5.42e-05
HP17_RS13260	50S ribosomal protein L16	-0.93	1.6225e-05	5.435e-05
HP17_RS17030	murein transglycosylase	-0.963	1.76e-05	5.86e-05
HP17_RS16555	proline--tRNA ligase	-0.933	1.76e-05	5.86e-05
HP17_RS17375	dihydroorotase	-0.993	1.78e-05	5.91e-05
HP17_RS11590	flagella export chaperone FliS	1.462	1.82e-05	6.05e-05
HP17_RS17905	hypothetical protein	-3.602	1.84e-05	6.1e-05
HP17_RS09800	plasmid mobilization relaxosome protein MobC	1.489	1.86e-05	6.14e-05
HP17_RS10120	hypothetical protein	0.899	1.91e-05	6.29e-05
HP17_RS14365	carbamoyl-phosphate synthase small subunit	-0.904	1.92e-05	6.32e-05
HP17_RS11540	HIT domain-containing protein	-1.214	1.98e-05	6.47e-05
HP17_RS11870	hypothetical protein	-0.935	1.97e-05	6.47e-05
HP17_RS12565	HrcA family transcriptional regulator	1.118	2.12e-05	6.94e-05
HP17_RS14900	hypothetical protein	-1.384	2.16e-05	7.03e-05
HP17_RS10315	fumarate reductase cytochrome b subunit	-0.922	2.24e-05	7.28e-05
HP17_RS17710	DNA cytosine methyltransferase	2.476	2.25e-05	7.3033e-05
HP17_RS13910	flagellar biosynthesis protein FlhA	0.914	2.31e-05	7.49e-05
HP17_RS10825	fucosyltransferase	-0.975	2.37e-05	7.66e-05
HP17_RS11830	hypothetical protein	1.533	2.45e-05	7.92e-05
HP17_RS12760	RidA family protein	-0.952	2.55e-05	8.2e-05
HP17_RS15220	translocation protein TolB	0.879	2.58e-05	8.28e-05
HP17_RS16345	ATP-binding protein	-0.941	2.6133e-05	8.3786e-05
HP17_RS12745	3-deoxy-7-phosphoheptulonate synthase	-0.952	2.699e-05	8.6356e-05
HP17_RS10060	acetone carboxylase subunit gamma	1.473	2.82e-05	9.01e-05
HP17_RS13965	flagellar motor switch protein FliN	-0.979	2.99e-05	9.53e-05
HP17_RS16220	pyridoxine 5'-phosphate synthase	1.219	3.11e-05	9.87e-05
HP17_RS12660	MFS transporter	-0.954	3.1113e-05	9.8744e-05
HP17_RS14425	camphor resistance protein CrcB	-1.071	3.21e-05	0.00010173
HP17_RS13225	30S ribosomal protein S8	-0.915	3.2792e-05	0.00010324
HP17_RS12635	hypothetical protein	-0.907	3.28e-05	0.00010324
HP17_RS16785	potassium transporter TrkA	-0.902	3.28e-05	0.00010324
HP17_RS12175	AAA family ATPase	1.269	3.34e-05	0.00010488
HP17_RS10670	acyl-[acyl-carrier-protein]--UDP-N-acetylglucosamine O-acyltransferase	0.888	3.35e-05	0.00010495
HP17_RS09700	bifunctional phosphopantothenoylcysteine decarboxylase/phosphopantothenate--cysteine ligase CoaBC	-1.034	3.45e-05	0.00010786
HP17_RS16030	hypothetical protein	0.927	3.49e-05	0.00010911
HP17_RS16355	hypothetical protein	0.925	3.6e-05	0.00011216
HP17_RS10685	rod shape-determining protein MreC	1.157	3.63e-05	0.00011307
HP17_RS0108885	hypothetical protein	-1.034	3.71e-05	0.00011517
HP17_RS09665	hypothetical protein	2.1	3.91e-05	0.00012128
HP17_RS15225	TonB C-terminal domain-containing protein	1.385	3.97e-05	0.00012276
HP17_RS17085	hypothetical protein	0.873	4.12e-05	0.0001273
HP17_RS12995	NADH dehydrogenase subunit G	-0.868	4.21e-05	0.00012982
HP17_RS11725	hypothetical protein	0.867	4.4e-05	0.00013533
HP17_RS13190	translation initiation factor IF-1	-1.414	4.45e-05	0.00013644
HP17_RS11295	GTPase Era	0.895	4.46e-05	0.00013644
HP17_RS17295	tumor necrosis factor alpha-inducing protein	0.86	4.5e-05	0.00013743
HP17_RS17215	hypothetical protein	3.518	4.56e-05	0.00013901
HP17_RS13395	nicotinate (nicotinamide) nucleotide adenylyltransferase	-1.212	4.71e-05	0.00014342
HP17_RS13270	50S ribosomal protein L22	-0.926	5.0947e-05	0.00015476
HP17_RS12025	16S rRNA processing protein RimM	1.128	5.1027e-05	0.00015476
HP17_RS10050	acetone carboxylase subunit alpha	1.394	5.22e-05	0.00015789
HP17_RS15910	outer membrane protein	0.9	5.33e-05	0.0001611
HP17_RS10175	DNA polymerase III subunit gamma/tau	-0.85	5.6241e-05	0.00016959
HP17_RS13060	tryptophan synthase subunit beta	-1.23	5.86e-05	0.00017625
HP17_RS14140	hypothetical protein	-0.886	5.89e-05	0.00017692
HP17_RS11240	NUDIX domain-containing protein	0.884	6.19e-05	0.00018558
HP17_RS14305	hypothetical protein	1.511	6.23e-05	0.00018648
HP17_RS10110	excinuclease ABC subunit A	-0.903	6.29e-05	0.00018772
HP17_RS16280	3-deoxy-8-phosphooctulonate synthase	-1.004	6.5041e-05	0.00019389
HP17_RS11810	UMP kinase	-1.01	6.99e-05	0.000208
HP17_RS13775	tRNA-Ser	2.876	7.07e-05	0.00020985
HP17_RS09980	ligand-gated channel	1.611	7.63e-05	0.00022625
HP17_RS15995	cytochrome bc complex cytochrome b subunit	-0.831	8.1e-05	0.0002397
HP17_RS10890	type II restriction endonuclease	1.059	8.47e-05	0.00025001
HP17_RS15480	ABC transporter permease	-0.999	8.5266e-05	0.00025132
HP17_RS17680	cag pathogenicity island protein	2.507	8.68e-05	0.00025521
HP17_RS16690	site-specific DNA-methyltransferase	1.192	8.78e-05	0.00025773
HP17_RS14315	HypC/HybG/HupF family hydrogenase formation chaperone	1.499	8.93e-05	0.00026164
HP17_RS14970	D-glycero-beta-D-manno-heptose-7-phosphate kinase	-0.886	9.14e-05	0.00026744
amiE	acylamide amidohydrolase	1.412	9.34e-05	0.00027264
HP17_RS11345	cag pathogenicity island protein	-0.871	9.68e-05	0.00028204
HP17_RS11930	carbon starvation protein A	-0.827	9.76e-05	0.00028408
HP17_RS12800	GTPase	1.349	0.00010112	0.00029363
HP17_RS15175	gamma-glutamyltransferase	0.933	0.00010276	0.00029786
HP17_RS12845	adenosylmethionine--8-amino-7-oxononanoate transaminase	0.842	0.00010408	0.00030111
HP17_RS11740	[acyl-carrier-protein] S-malonyltransferase	1.358	0.00010655	0.0003077
HP17_RS16595	flagellar basal body P-ring protein FlgI	0.853	0.00010796	0.0003112
HP17_RS14575	50S ribosomal protein L1	1.157	0.00010847	0.00031211
HP17_RS14090	restriction endonuclease subunit R	2.693	0.00011034	0.0003169
HP17_RS14105	adenine-specific DNA glycosylase	0.88	0.00011174	0.00032033
HP17_RS10810	phosphoglycerate kinase	-0.828	0.00011207	0.00032071
HP17_RS17255	hypothetical protein	2.309	0.00012299	0.00035131
HP17_RS10885	restriction endonuclease	0.914	0.00012546	0.00035772
HP17_RS13870	translation initiation factor IF-2	1.058	0.0001265	0.00036002
HP17_RS13135	thiaminase II	1.643	0.000131	0.00037216
HP17_RS15530	phosphopantetheine adenylyltransferase	-1.054	0.00013423	0.00038065
HP17_RS15770	site-specific DNA-methyltransferase	-1.85	0.00013507	0.0003819
HP17_RS15525	dTMP kinase	-1.206	0.00013516	0.0003819
HP17_RS15535	UbiX family flavin prenyltransferase	-0.975	0.00013649	0.00038497
HP17_RS11310	hypothetical protein	0.808	0.00014417	0.00040535
HP17_RS12700	threonine--tRNA ligase	0.825	0.00014423	0.00040535
HP17_RS11640	signal recognition particle-docking protein FtsY	-0.819	0.00014622	0.0004102
HP17_RS10045	hydantoinase/oxoprolinase family protein	0.884	0.00015181	0.00042511
HP17_RS10445	helix-turn-helix domain-containing protein	1.048	0.00015258	0.00042652
HP17_RS16065	Na+/H+ antiporter NhaA	0.815	0.00015582	0.00043481
HP17_RS11095	hybrid sensor histidine kinase/response regulator	-0.789	0.0001616	0.00045013
HP17_RS12275	peptide deformylase	0.87	0.00016215	0.00045086
HP17_RS13810	Holliday junction branch migration DNA helicase RuvB	0.793	0.0001645	0.00045658
HP17_RS15110	murein biosynthesis integral membrane protein MurJ	0.896	0.00016793	0.00046529
HP17_RS15685	tRNA1(Val) (adenine(37)-N6)-methyltransferase	0.862	0.00017802	0.00049239
HP17_RS12595	radical SAM protein	0.985	0.00018302	0.0005053
HP17_RS14895	cag pathogenicity island protein	-0.912	0.0001863	0.00051348
HP17_RS17770	hypothetical protein	3.12	0.00018699	0.00051448
HP17_RS0109075	GTPase	-0.78	0.00019351	0.00053149
porD	ferredoxin	-0.793	0.00019665	0.00053916
HP17_RS12575	hypothetical protein	1.215	0.00019828	0.00054267
HP17_RS15540	flagella basal body P-ring formation protein FlgA	-1.248	0.00019872	0.00054294
HP17_RS16475	conjugal transfer protein	1.481	0.00019947	0.00054403
HP17_RS15355	carbon storage regulator	1.058	0.00020106	0.00054743
HP17_RS13400	nickel-responsive transcriptional regulator NikR	-1.498	0.0002078	0.00056481
HP17_RS11685	30S ribosomal protein S20	-1.572	0.00020955	0.00056858
HP17_RS09815	phosphoserine phosphatase SerB	1.237	0.00021051	0.00057018
HP17_RS11325	sodium:calcium antiporter	1.14	0.000212	0.00057323
HP17_RS09920	integrase	2.573	0.00021401	0.00057767
HP17_RS12005	valine--tRNA ligase	0.801	0.00021709	0.00058498
HP17_RS16885	50S ribosomal protein L21	-1.261	0.00022229	0.00059797
HP17_RS09965	hypothetical protein	4.368	0.00022381	0.00060103
HP17_RS10875	restriction endonuclease	2.332	0.00023514	0.00063038
HP17_RS16535	hypothetical protein	0.855	0.00024494	0.00065441
HP17_RS16660	flagellar protein	0.856	0.00024458	0.00065441
HP17_RS13300	30S ribosomal protein S10	-0.897	0.00024743	0.00065995
HP17_RS17785	50S ribosomal protein L2	-0.8	0.00025501	0.00067902
HP17_RS15275	chromosome partitioning protein ParB	0.777	0.00025608	0.00068072
HP17_RS14165	phosphopyruvate hydratase	-0.916	0.00025834	0.00068555
HP17_RS15050	hypothetical protein	-1.395	0.00027269	0.00072242
HP17_RS14595	hypothetical protein	1.027	0.00027722	0.00073319
HP17_RS13490	flagellar basal body L-ring protein FlgH	0.886	0.00028218	0.00074505
HP17_RS17560	hypothetical protein	1.142	0.00028697	0.00075643
HP17_RS10185	hypothetical protein	-0.874	0.00028861	0.00075947
HP17_RS12945	ribosome recycling factor	-0.792	0.00028998	0.00076181
HP17_RS17190	chemotaxis protein CheV	-0.78	0.00029082	0.00076273
HP17_RS16200	hypothetical protein	-1.012	0.00032846	0.00086003
HP17_RS12690	phosphoenolpyruvate synthase	1.045	0.00033331	0.00087125
HP17_RS11320	type IV secretion system apparatus protein Cag3	0.752	0.00033723	0.00088006
HP17_RS15870	alanine dehydrogenase	-0.968	0.00033799	0.00088057
HP17_RS11915	amino acid ABC transporter ATP-binding protein	-0.884	0.00034848	0.00090639
HP17_RS17200	hypothetical protein	-1.088	0.00035657	0.0009259
HP17_RS15365	SsrA-binding protein	1.42	0.00036145	0.00093701
HP17_RS09680	type I restriction endonuclease subunit R	-0.826	0.00036721	0.00095039
HP17_RS15280	chromosome partitioning protein ParA	0.756	0.00037145	0.00095979
HP17_RS15285	biotin--[acetyl-CoA-carboxylase] ligase	0.905	0.00037565	0.00096905
HP17_RS10730	hypothetical protein	-1.249	0.00038066	0.00098036
ansB	type II asparaginase	-0.95	0.00038444	0.00098846
HP17_RS14385	hypothetical protein	-0.782	0.00039002	0.0010012
HP17_RS17185	aspartate--tRNA ligase	-0.754	0.00039741	0.0010185
HP17_RS12670	amino acid ABC transporter permease	-0.794	0.00040023	0.001024
HP17_RS17195	DNA ligase (NAD(+)) LigA	-0.772	0.00043038	0.0010994
HP17_RS14205	YebC/PmpR family DNA-binding transcriptional regulator	-0.808	0.00043308	0.0011045
HP17_RS12900	DNA polymerase III subunit delta	-0.836	0.00043864	0.0011169
HP17_RS15665	restriction endonuclease	1.72	0.00044491	0.001131
HP17_RS11710	50S ribosomal protein L13	-0.758	0.00045592	0.0011571
HP17_RS12485	prolipoprotein diacylglyceryl transferase	0.995	0.0004584	0.0011615
HP17_RS14555	tRNA-Trp	1.206	0.0004612	0.0011667
HP17_RS17830	orotate phosphoribosyltransferase	2.452	0.00046274	0.0011688
HP17_RS09820	non-heme ferritin	0.739	0.00048554	0.0012244
HP17_RS15085	NYN domain-containing protein	0.81	0.00049103	0.0012362
HP17_RS14010	response regulator	-0.774	0.00049241	0.0012377
HP17_RS09670	hypothetical protein	4.84	0.00050806	0.001275
HP17_RS11535	UDP-N-acetylmuramoyl-tripeptide--D-alanyl-D-alanine ligase	-0.78	0.00051891	0.0013002
HP17_RS15785	outer membrane protein	0.742	0.00055724	0.001394
HP17_RS13560	hypothetical protein	1.038	0.00058375	0.0014573
HP17_RS10550	hypothetical protein	2.871	0.0005844	0.0014573
HP17_RS13985	recombinase RarA	2.576	0.00059039	0.0014699
HP17_RS10665	beta-hydroxyacyl-ACP dehydratase	0.738	0.00060016	0.0014919
HP17_RS17040	glutamate--tRNA ligase	-0.725	0.00061802	0.0015338
HP17_RS15370	TonB-system energizer ExbB	0.727	0.00062604	0.0015513
HP17_RS10375	hypothetical protein	-1.3	0.0006355	0.0015722
HP17_RS15495	branched chain amino acid aminotransferase	0.741	0.00063944	0.0015795
HP17_RS15835	restriction endonuclease subunit S	2.909	0.00064704	0.0015958
HP17_RS17095	HyaD/HybD family hydrogenase maturation endopeptidase	-0.736	0.0006528	0.0016074
HP17_RS15655	adenine methyltransferase	1.19	0.00066129	0.0016258
HP17_RS10495	hydrogenase expression/formation protein HypE	-0.781	0.00066834	0.0016406
HP17_RS16390	phosphoethanolamine--lipid A transferase EptA	1.547	0.00068241	0.0016725
HP17_RS14480	polyribonucleotide nucleotidyltransferase	0.735	0.00073529	0.0017993
HP17_RS13735	copper-translocating P-type ATPase	-0.734	0.00073678	0.0018001
HP17_RS11195	acyl-CoA thioesterase YbgC	0.752	0.00073806	0.0018005
HP17_RS14700	molybdenum ABC transporter ATP-binding protein	-1.129	0.00074389	0.0018119
HP17_RS12355	homoserine dehydrogenase	-0.748	0.00076952	0.0018714
HP17_RS15360	4-(cytidine 5'-diphospho)-2-C-methyl-D-erythritol kinase	0.861	0.0007767	0.0018859
HP17_RS09940	oxidoreductase	0.705	0.00080037	0.0019404
HP17_RS15790	exodeoxyribonuclease III	-0.746	0.00080929	0.001959
HP17_RS16055	protein-export membrane protein SecD	0.728	0.0008139	0.0019671
HP17_RS10115	hypothetical protein	0.703	0.00086122	0.0020781
HP17_RS15745	DUF4065 domain-containing protein	1.426	0.00086245	0.0020781
HP17_RS15000	hypothetical protein	-0.752	0.00088245	0.002123
HP17_RS12445	lipooligosaccharide 5G8 epitope biosynthesis-associated protein (lex2B)	2.435	0.0009009	0.0021641
HP17_RS10485	ribonuclease N	-0.812	0.0009272	0.0022239
HP17_RS10510	site-specific DNA-methyltransferase	-1.433	0.00093224	0.0022325
HP17_RS13245	50S ribosomal protein L14	-0.755	0.00093426	0.002234
HP17_RS0109070	hypothetical protein	-0.686	0.00098981	0.0023632
HP17_RS15970	class 1 fructose-bisphosphatase	-0.754	0.001008	0.002401
HP17_RS11200	sodium-dependent transporter	0.692	0.0010099	0.002401
HP17_RS10955	hypothetical protein	0.708	0.0010102	0.002401
HP17_RS09710	transporter	0.732	0.0010138	0.0024058
HP17_RS17415	hypothetical protein	0.681	0.0010326	0.0024468
HP17_RS15260	F0F1 ATP synthase subunit delta	1.253	0.0010725	0.0025375
HP17_RS15435	penicillin-binding protein activator LpoB	0.719	0.001127	0.0026625
HP17_RS14805	NupC/NupG family nucleoside CNT transporter	0.701	0.0011561	0.0027272
HP17_RS17035	YggT family protein	-0.779	0.0012121	0.0028537
HP17_RS15760	DEAD/DEAH box helicase	1.038	0.0012134	0.0028537
HP17_RS12545	cysteine synthase family protein	2.106	0.0012294	0.0028869
HP17_RS10630	restriction endonuclease	1.221	0.0012733	0.0029815
HP17_RS15750	hypothetical protein	2.695	0.0012735	0.0029815
HP17_RS12295	neuraminyllactose-binding hemagglutinin	-0.671	0.0012769	0.0029852
HP17_RS12920	microcin C ABC transporter permease YejB	0.734	0.0012908	0.0030131
HP17_RS15675	copper resistance protein CopD	-0.761	0.0012992	0.0030284
HP17_RS16930	alginate lyase	0.786	0.0013448	0.0031274
HP17_RS15240	F0F1 ATP synthase subunit epsilon	1.291	0.0013457	0.0031274
HP17_RS16350	hypothetical protein	0.655	0.0013492	0.003131
HP17_RS14430	uroporphyrinogen-III synthase	-0.818	0.001435	0.003321
HP17_RS10130	hypothetical protein	2.668	0.0014354	0.003321
HP17_RS13815	3-methyl-2-oxobutanoate hydroxymethyltransferase	0.685	0.0014612	0.0033759
HP17_RS09660	type IV secretion system apparatus protein CagM	1.052	0.001498	0.0034558
rpsN	30S ribosomal protein S14 type Z	-0.991	0.0015063	0.0034697
HP17_RS11970	adenosine monophosphate-protein transferase	0.783	0.0015258	0.0035096
HP17_RS14515	HAD family hydrolase	1.651	0.0015347	0.003525
HP17_RS11315	cag pathogenicity island protein	0.831	0.001546	0.0035457
HP17_RS15775	ATP-dependent DNA helicase RecG	0.73	0.0016301	0.0037277
HP17_RS11210	phospholipase	0.844	0.0016282	0.0037277
HP17_RS11075	menaquinone biosynthesis decarboxylase	-0.699	0.001761	0.0040211
HP17_RS17145	hypothetical protein	-0.653	0.0017763	0.0040502
HP17_RS13240	50S ribosomal protein L24	-1.047	0.0018212	0.0041466
HP17_RS15660	hypothetical protein	2.487	0.0018456	0.004196
HP17_RS12630	5'/3'-nucleotidase SurE	-0.679	0.0018623	0.0042278
HP17_RS14785	tRNA 2-thiocytidine(32) synthetase TtcA	-0.804	0.001917	0.0043458
HP17_RS10660	flagellar assembly protein FliW	0.66	0.0019396	0.0043906
HP17_RS09490	hypothetical protein	1.949	0.0019587	0.0044276
HP17_RS14585	50S ribosomal protein L7/L12	0.78	0.0020853	0.0047069
HP17_RS14240	TonB-dependent receptor	2.446	0.0020928	0.0047171
HP17_RS13770	outer membrane protein	0.938	0.0021362	0.0048081
HP17_RS12495	3-deoxy-D-manno-octulosonic acid transferase	0.682	0.0021511	0.0048345
HP17_RS15010	transcription elongation factor GreA	-0.696	0.0021819	0.0048898
HP17_RS16900	ABC transporter permease	0.701	0.0021796	0.0048898
HP17_RS11650	sortase	4.062	0.0022181	0.0049639
HP17_RS12040	NYN domain-containing protein	2.959	0.0022663	0.0050646
HP17_RS0109095	outer membrane protein	0.733	0.002283	0.0050945
HP17_RS10935	arginine decarboxylase	-0.656	0.0022942	0.0051111
HP17_RS16940	glutamate-1-semialdehyde-2%2C1-aminomutase	-0.645	0.0022969	0.0051111
HP17_RS14715	molybdate ABC transporter substrate-binding protein	-0.95	0.0023079	0.0051282
HP17_RS14375	membrane protein	-0.751	0.0023636	0.0052447
HP17_RS13880	ribosome maturation factor RimP	0.652	0.0023878	0.005291
HP17_RS13470	guanylate kinase	-0.699	0.0025098	0.0055534
HP17_RS11080	YggS family pyridoxal phosphate-dependent enzyme	-0.764	0.0025408	0.005614
speE	spermidine synthase	-0.651	0.0025692	0.0056688
HP17_RS12350	YraN family protein	-0.859	0.0025889	0.0057024
HP17_RS11815	hypothetical protein	-0.723	0.0025917	0.0057024
HP17_RS13705	hypothetical protein	1.18	0.0025962	0.0057043
HP17_RS11070	phosphoglycerate dehydrogenase	-0.668	0.0026368	0.0057855
HP17_RS17650	DUF3519 domain-containing protein	2.762	0.0027625	0.0060529
HP17_RS14415	cytochrome c553	-0.609	0.0027756	0.006073
HP17_RS12665	DUF262 domain-containing protein	1.515	0.0027916	0.0060996
HP17_RS11890	hypothetical protein	0.996	0.0028552	0.0062299
HP17_RS13070	anthranilate phosphoribosyltransferase	-0.942	0.0028951	0.0063082
HP17_RS12155	outer membrane beta-barrel protein	2.78	0.0030071	0.0065431
HP17_RS15080	crossover junction endodeoxyribonuclease RuvC	0.702	0.0030602	0.0066494
HP17_RS15375	biopolymer transporter ExbD	0.631	0.0031187	0.0067672
HP17_RS12430	holo-ACP synthase	0.834	0.0031546	0.0068356
frdB	succinate dehydrogenase/fumarate reductase iron-sulfur subunit	-0.617	0.0032403	0.0070117
HP17_RS11415	hypothetical protein	-0.954	0.0032629	0.0070412
HP17_RS15575	protoporphyrinogen oxidase HemJ	-0.692	0.0032618	0.0070412
HP17_RS15430	LPP20 lipoprotein	-0.635	0.0032878	0.0070853
HP17_RS17465	hypothetical protein	-0.683	0.0032926	0.0070859
HP17_RS13835	M23 family peptidase	1.247	0.0034135	0.0073361
HP17_RS14390	dihydropteroate synthase	0.651	0.0034384	0.0073794
HP17_RS11965	rRNA maturation RNase YbeY	-0.62	0.0035402	0.0075876
HP17_RS11840	outer membrane beta-barrel protein HofE	0.628	0.003553	0.0076047
HP17_RS10520	HNH endonuclease	-0.969	0.0035778	0.0076161
HP17_RS15470	MCE family protein	-0.959	0.0035741	0.0076161
HP17_RS14055	peptidase M16	-0.647	0.0035721	0.0076161
HP17_RS14120	cytochrome-c oxidase%2C cbb3-type subunit II	-0.627	0.0035727	0.0076161
HP17_RS13840	septum site-determining protein MinC	0.786	0.0036395	0.007737
HP17_RS16270	N utilization substance protein B	-0.835	0.0037235	0.0079001
HP17_RS10805	type I glyceraldehyde-3-phosphate dehydrogenase	-0.625	0.0037263	0.0079001
HP17_RS12320	GTP cyclohydrolase II	0.604	0.0038217	0.0080916
HP17_RS09625	type IV secretion system chaperone CagF	-1.026	0.0038468	0.0081337
HP17_RS15025	hydrogenase/urease nickel incorporation protein HypA	-0.655	0.0039625	0.0083671
HP17_RS17065	7-cyano-7-deazaguanine synthase QueC	-0.92	0.003974	0.0083802
HP17_RS11600	tRNA threonylcarbamoyladenosine dehydratase	1.212	0.0040265	0.0084795
HP17_RS12440	M48 family peptidase	1.455	0.0040381	0.0084924
HP17_RS12105	ABC transporter ATP-binding protein	-0.775	0.0040477	0.0085012
amiF	formamidase	0.824	0.0041774	0.0087619
HP17_RS13405	TonB-system energizer ExbB	-0.591	0.0042	0.0087976
HP17_RS09720	hypothetical protein	0.904	0.0042355	0.0088601
HP17_RS0109055	tRNA-Met	1.841	0.0043415	0.0090697
HP17_RS15005	dUTP diphosphatase	-0.679	0.0043986	0.0091769
HP17_RS14815	purine-nucleoside phosphorylase	0.579	0.0044357	0.0092421
HP17_RS16730	hypothetical protein	0.619	0.0045913	0.0095535
HP17_RS10735	hypothetical protein	-0.909	0.0046528	0.0096688
HP17_RS11000	neuraminyllactose-binding hemagglutinin HpaA	-0.642	0.0046762	0.0096916
HP17_RS14450	ABC transporter ATP-binding protein	0.79	0.0046732	0.0096916
HP17_RS09470	phosphoenolpyruvate synthase	0.583	0.0046992	0.0097265
HP17_RS10180	lysine transporter	-1.874	0.0047247	0.0097665
HP17_RS09580	50S ribosomal protein L31	-0.61	0.004836	0.0099833
HP17_RS11620	MATE family efflux transporter	1.222	0.0048996	0.010101
HP17_RS12980	NADH-quinone oxidoreductase subunit D	-0.582	0.0049609	0.010214
HP17_RS09525	protein-L-isoaspartate O-methyltransferase	-0.653	0.0050319	0.010347
HP17_RS14780	cation:proton antiporter	0.64	0.0051318	0.010539
HP17_RS14710	hypothetical protein	-0.983	0.0051702	0.010604
HP17_RS09830	outer membrane protein assembly factor BamA	0.6	0.0052336	0.01072
HP17_RS12785	sodium:proton antiporter	2.114	0.0052534	0.010746
HP17_RS13065	bifunctional indole-3-glycerol-phosphate synthase TrpC/phosphoribosylanthranilate isomerase TrpF	-0.779	0.0054238	0.01108
HP17_RS16090	flagellar hook-basal body complex protein FliE	0.61	0.0054756	0.011172
HP17_RS16655	hypothetical protein	0.666	0.0055903	0.011391
HP17_RS11460	tRNA (adenosine(37)-N6)-dimethylallyltransferase MiaA	-0.773	0.0056434	0.011484
HP17_RS09740	hypothetical protein	0.641	0.0057169	0.011619
HP17_RS14475	phosphoribosyltransferase	0.612	0.0057521	0.011675
HP17_RS15555	serine--tRNA ligase	-0.609	0.0057709	0.011683
HP17_RS16050	preprotein translocase subunit SecD	0.671	0.005767	0.011683
HP17_RS16135	hypothetical protein	-1.87	0.0057939	0.011715
HP17_RS13975	DUF2147 domain-containing protein	0.662	0.0058317	0.011776
HP17_RS12365	hypothetical protein	0.903	0.0061626	0.012428
HP17_RS14210	porphobilinogen synthase	-0.589	0.0062736	0.012636
HP17_RS14445	di-trans%2Cpoly-cis-decaprenylcistransferase	1.036	0.0063557	0.012785
HP17_RS10650	endopeptidase La	-0.594	0.0063775	0.012812
HP17_RS10340	methionine adenosyltransferase	-0.649	0.006408	0.012857
HP17_RS16755	hypothetical protein	-0.618	0.0064798	0.012984
HP17_RS11120	primosomal protein N'	-0.726	0.006721	0.013451
HP17_RS13390	J domain-containing protein	0.665	0.0067322	0.013456
HP17_RS14295	acetokinase	0.594	0.0067562	0.013487
HP17_RS09860	hypothetical protein	0.694	0.0068823	0.013721
HP17_RS09630	sodium:calcium antiporter	-0.571	0.0069339	0.013789
HP17_RS13710	restriction endonuclease	0.806	0.0069335	0.013789
HP17_RS14325	tRNA-Gln	1.752	0.0070221	0.013947
HP17_RS11135	SPOR domain-containing protein	-0.71	0.0070608	0.014006
HP17_RS16385	lipid A 1-phosphatase LpxE	-0.653	0.0071903	0.014245
HP17_RS16645	outer membrane protein	-0.579	0.0072354	0.014298
HP17_RS10320	triose-phosphate isomerase	0.566	0.007234	0.014298
HP17_RS10820	TerC family protein	-0.63	0.007263	0.014334
HP17_RS14170	hypothetical protein	-0.965	0.0073202	0.014429
HP17_RS11720	malate:quinone oxidoreductase	-0.584	0.0074328	0.014633
HP17_RS13255	50S ribosomal protein L29	-1.337	0.0074619	0.014672
HP17_RS15235	MotA/TolQ/ExbB proton channel family protein	0.566	0.0074897	0.014708
HP17_RS16500	SulP family inorganic anion transporter	1.85	0.007531	0.014771
HP17_RS13790	16S rRNA (guanine(527)-N(7))-methyltransferase RsmG	-0.819	0.0075656	0.01482
HP17_RS16150	hypothetical protein	-0.662	0.0075918	0.014853
HP17_RS14025	S-methylmethionine transporter	-0.589	0.007716	0.015077
HP17_RS11160	hypothetical protein	2.166	0.0079876	0.015588
HP17_RS15595	membrane protein	-0.629	0.0081757	0.015932
HP17_RS17585	flagellar biosynthesis protein flip	2.294	0.0081839	0.015932
HP17_RS10515	DNA (cytosine-5-)-methyltransferase	-0.754	0.0082991	0.016136
HP17_RS11170	50S ribosomal protein L28	-1	0.0084733	0.016454
HP17_RS12975	NADH dehydrogenase subunit C	-0.542	0.0086319	0.016742
HP17_RS13480	nuclease	-0.567	0.0086912	0.016836
HP17_RS17285	8-amino-7-oxononanoate synthase	0.575	0.0087853	0.016997
HP17_RS13760	50S ribosomal protein L11 methyltransferase	0.556	0.008921	0.017238
HP17_RS14820	hypothetical protein	2.695	0.0090258	0.01742
HP17_RS09960	hypothetical protein	3.664	0.009049	0.017443
HP17_RS15295	AAA family ATPase	1.076	0.0092684	0.017844
HP17_RS11015	molybdopterin guanine dinucleotide-containing S/N-oxide reductase	0.556	0.0093238	0.017929
HP17_RS16760	ferredoxin	-0.637	0.0093875	0.018029
HP17_RS09515	tRNA pseudouridine(38-40) synthase TruA	-0.739	0.0098394	0.018863
HP17_RS16605	DEAD/DEAH box helicase	-0.573	0.0098455	0.018863
HP17_RS14750	hypothetical protein	-0.562	0.010006	0.019148
HP17_RS15955	Sel1 repeat protein HcpG	1.634	0.010124	0.01935
HP17_RS16180	flagellar biosynthesis protein FlhB	0.946	0.010521	0.020083
HP17_RS11400	ribonuclease J	0.566	0.010691	0.020382
HP17_RS09560	acetyl-CoA carboxylase biotin carboxylase subunit	-0.535	0.010765	0.020499
HP17_RS17435	redox-regulated ATPase YchF	0.528	0.0111	0.021111
HP17_RS15680	heavy metal translocating P-type ATPase	0.553	0.011603	0.022042
HP17_RS10325	enoyl-[acyl-carrier-protein] reductase FabI	0.542	0.011721	0.022239
HP17_RS11190	DUF493 domain-containing protein	1.008	0.01178	0.022324
HP17_RS10345	nucleoside-diphosphate kinase	-0.54	0.011836	0.022376
HP17_RS12715	50S ribosomal protein L20	-0.515	0.011829	0.022376
HP17_RS13610	flagellar basal body M-ring protein FliF	-0.545	0.011967	0.022597
HP17_RS10905	lipopolysaccharide heptosyltransferase family protein	-1.107	0.012038	0.022684
HP17_RS15735	transcription termination/antitermination protein NusA	0.55	0.012042	0.022684
HP17_RS16175	riboflavin synthase	0.546	0.01213	0.022822
HP17_RS16575	DUF2018 domain-containing protein	-0.842	0.012177	0.022883
HP17_RS10900	GTP-binding protein TypA	0.682	0.01228	0.023022
HP17_RS16685	hypothetical protein	1.119	0.012277	0.023022
HP17_RS12780	tRNA-Ser	0.773	0.01242	0.023256
HP17_RS09835	dehypoxanthine futalosine cyclase	0.536	0.012436	0.023258
HP17_RS09780	lipooligosaccharide 5G8 epitope biosynthesis-associated protein (lex2B)	0.59	0.012676	0.02368
HP17_RS14670	DNA-binding response regulator	-0.514	0.012857	0.023988
HP17_RS14175	AMIN domain-containing protein	-0.56	0.013228	0.024651
HP17_RS16375	chemotaxis protein CheV	0.539	0.013344	0.024838
HP17_RS11230	hypothetical protein	0.805	0.01343	0.024968
HP17_RS14020	serine endoprotease DegQ	-0.501	0.013611	0.025275
HP17_RS17110	hydrogenase 2 large subunit	-0.512	0.014077	0.026078
HP17_RS10545	hypothetical protein	0.921	0.014063	0.026078
HP17_RS09620	VirB4 family type IV secretion/conjugal transfer ATPase	0.651	0.014141	0.026166
HP17_RS09985	acetyl-CoA carboxylase biotin carboxylase subunit	-0.745	0.014197	0.026239
HP17_RS15740	hypothetical protein	1.751	0.014227	0.026265
HP17_RS14655	hypothetical protein	0.748	0.01433	0.026422
HP17_RS12895	30S ribosomal protein S6	-0.492	0.014378	0.026481
HP17_RS09510	UDP-glucose 4-epimerase GalE	-0.564	0.014507	0.026687
HP17_RS12620	GTP cyclohydrolase I FolE	-0.566	0.014735	0.027075
HP17_RS12490	RluA family pseudouridine synthase	0.553	0.014928	0.027397
HP17_RS12280	ATP-dependent Clp protease proteolytic subunit	0.658	0.015323	0.02809
HP17_RS16380	carboxynorspermidine decarboxylase	0.525	0.015485	0.028352
HP17_RS15945	DUF814 domain-containing protein	-0.612	0.015571	0.028478
HP17_RS09655	hypothetical protein	0.792	0.015722	0.02872
HP17_RS17385	hypothetical protein	-1.115	0.015906	0.029023
HP17_RS17640	hypothetical protein	1.405	0.015945	0.029059
HP17_RS11695	hypothetical protein	-0.588	0.01607	0.029254
HP17_RS13185	50S ribosomal protein L36	-2.049	0.016244	0.029536
HP17_RS13555	hypothetical protein	0.865	0.016679	0.030293
HP17_RS15215	peptidoglycan-binding protein	-0.514	0.016872	0.030583
HP17_RS17775	transposase	2.047	0.016878	0.030583
HP17_RS11950	cbb3-type cytochrome oxidase assembly protein CcoS	-0.636	0.017103	0.030955
HP17_RS12990	hypothetical protein	-0.511	0.017123	0.030955
HP17_RS14155	hypothetical protein	-0.547	0.017387	0.031397
HP17_RS17140	flavodoxin-dependent (E)-4-hydroxy-3-methylbut-2-enyl-diphosphate synthase	-0.486	0.017743	0.032002
HP17_RS10815	magnesium transporter CorA	-0.534	0.017849	0.032156
HP17_RS09770	ATP synthase subunit A	-0.502	0.01811	0.03259
HP17_RS09695	hypothetical protein	-0.871	0.018269	0.032838
HP17_RS10335	methionine adenosyltransferase	-0.515	0.018396	0.033028
HP17_RS15550	hypothetical protein	-0.535	0.018586	0.033333
HP17_RS10785	SH3 domain-containing protein	-0.48	0.018915	0.033882
HP17_RS11800	RelA/SpoT family protein	-0.469	0.019199	0.034352
HP17_RS14145	hypothetical protein	-0.582	0.019435	0.034734
HP17_RS15600	TolC family protein	0.492	0.019513	0.034835
HP17_RS15120	autotransporter domain-containing protein	0.507	0.019579	0.034914
HP17_RS10845	hypothetical protein	0.854	0.019669	0.035034
HP17_RS15845	restriction endonuclease subunit R	0.529	0.019755	0.035148
HP17_RS11330	sodium:calcium antiporter	-0.499	0.019945	0.035446
HP17_RS16045	protein translocase subunit SecF	0.501	0.020422	0.036252
HP17_RS14255	outer membrane protein	0.5	0.020464	0.036286
HP17_RS14485	ATP synthase subunit C	0.915	0.0205	0.036309
HP17_RS14185	hypothetical protein	-0.573	0.020556	0.036325
HP17_RS15350	peptidylprolyl isomerase	0.613	0.020549	0.036325
HP17_RS12710	50S ribosomal protein L35	-0.554	0.020867	0.036833
HP17_RS0108965	hypothetical protein	1.392	0.021286	0.037531
HP17_RS12790	hypothetical protein	-0.558	0.021335	0.037574
HP17_RS17490	acetyl-CoA carboxylase carboxyl transferase subunit alpha	0.51	0.021358	0.037574
HP17_RS11390	hypothetical protein	2.42	0.021736	0.038197
HP17_RS10675	ATP-dependent protease ATP-binding subunit ClpX	0.471	0.022105	0.038802
HP17_RS0108880	hypothetical protein	-0.498	0.022382	0.039244
HP17_RS15860	arginase	0.635	0.023053	0.040375
HP17_RS16370	hypothetical protein	0.521	0.023527	0.041159
HP17_RS17135	2%2C3%2C4%2C5-tetrahydropyridine-2%2C6-carboxylate N-succinyltransferase	-0.503	0.023709	0.041432
HP17_RS14260	outer membrane protein	0.493	0.024013	0.041915
HP17_RS12125	hypothetical protein	-0.582	0.024257	0.042294
HP17_RS11865	ABC transporter permease	0.476	0.024366	0.042437
HP17_RS11920	amino acid ABC transporter permease	-0.813	0.024573	0.04275
HP17_RS14870	type IV secretion system apparatus protein CagT	-0.489	0.024789	0.04308
HP17_RS11630	5-formyltetrahydrofolate cyclo-ligase	0.495	0.025037	0.043414
HP17_RS12470	damage-inducible protein CinA	0.704	0.025011	0.043414
HP17_RS14065	quinone-dependent dihydroorotate dehydrogenase	0.997	0.025471	0.044117
HP17_RS11785	N-acetylmuramoyl-L-alanine amidase	-0.553	0.025891	0.044794
HP17_RS16095	flagellar basal body rod protein FlgC	0.501	0.025947	0.044794
HP17_RS09995	hypothetical protein	0.507	0.025932	0.044794
HP17_RS11445	flagellar biosynthetic protein FliQ	-0.861	0.026557	0.045796
HP17_RS11990	outer membrane protein	0.482	0.027498	0.047368
HP17_RS17430	leucyl aminopeptidase	0.46	0.028968	0.04979
HP17_RS16560	glutamyl-tRNA reductase	0.463	0.028948	0.04979
HP17_RS16060	preprotein translocase subunit YajC	0.488	0.029084	0.049935
HP17_RS13785	prokaryotic metallothionein family protein	-1.96	0.029202	0.050084
HP17_RS16710	chlorohydrolase	-0.494	0.029629	0.050761
HP17_RS12915	hypothetical protein	0.734	0.030403	0.052029
HP17_RS10480	sulfite exporter TauE/SafE family protein	-0.588	0.030728	0.052528
HP17_RS15610	inorganic phosphate transporter	0.453	0.03086	0.05264
HP17_RS14465	RDD family protein	1.133	0.030827	0.05264
HP17_RS10370	hypothetical protein	0.484	0.031544	0.053748
HP17_RS16925	GTPase Obg	0.461	0.031892	0.054282
HP17_RS13635	hypothetical protein	-1.039	0.031966	0.05435
HP17_RS15460	META domain-containing protein	-0.471	0.032266	0.054801
HP17_RS12410	class I SAM-dependent methyltransferase	-1.007	0.032852	0.055735
HP17_RS14060	peptidase M16	-0.46	0.033295	0.056425
HP17_RS12950	orotate phosphoribosyltransferase	-0.449	0.033341	0.056442
HP17_RS10615	urease accessory protein UreE	-0.441	0.033756	0.057022
HP17_RS14600	30S ribosomal protein S12	-0.624	0.033992	0.057306
HP17_RS14005	5'-3' exonuclease	0.453	0.033997	0.057306
HP17_RS15115	cysteine--tRNA ligase	0.464	0.034888	0.058745
HP17_RS16810	hypothetical protein	-1.068	0.035209	0.059223
HP17_RS17050	NAD(P)-dependent oxidoreductase	-0.537	0.03531	0.059329
HP17_RS09855	SurA protein	0.519	0.035434	0.059472
HP17_RS12985	hypothetical protein	-0.802	0.035588	0.059606
HP17_RS11775	flagellar biosynthesis protein FlhB	-0.618	0.035589	0.059606
HP17_RS12695	hypothetical protein	1.178	0.035655	0.059652
HP17_RS17690	hypothetical protein	4.363	0.036118	0.060363
HP17_RS16080	elongation factor Ts	0.441	0.036245	0.06051
HP17_RS16120	peroxiredoxin	-0.566	0.03697	0.061623
HP17_RS11955	DedA family protein	-0.522	0.036989	0.061623
HP17_RS14160	DNA recombination/repair protein RecA	-0.722	0.037291	0.062059
HP17_RS17580	hypothetical protein	3.422	0.037487	0.06232
HP17_RS16765	Ppx/GppA family phosphatase	-0.449	0.038569	0.063991
HP17_RS12720	outer membrane protein	0.478	0.038574	0.063991
HP17_RS14605	30S ribosomal protein S7	-0.485	0.038976	0.06459
HP17_RS11470	NADPH-dependent 7-cyano-7-deazaguanine reductase QueF	-0.786	0.039211	0.064911
HP17_RS16205	hypothetical protein	-0.585	0.040413	0.06683
HP17_RS11265	type I glutamate--ammonia ligase	-0.399	0.040464	0.066845
HP17_RS14755	DUF115 domain-containing protein	-0.516	0.04061	0.067
HP17_RS12905	RNB domain-containing ribonuclease	0.602	0.040644	0.067
HP17_RS14695	glutamate--tRNA ligase	-0.414	0.040824	0.067227
HP17_RS15020	hypothetical protein	-0.559	0.040892	0.067268
HP17_RS10500	carbamoyltransferase HypF	-0.456	0.04125	0.067786
HP17_RS16725	DUF374 domain-containing protein	0.654	0.041836	0.068677
HP17_RS15400	SpoIIIJ-associated protein	-0.472	0.042078	0.068859
HP17_RS11525	D-alanine--D-alanine ligase	-0.438	0.042078	0.068859
HP17_RS10960	methionine--tRNA ligase	0.425	0.042023	0.068859
HP17_RS10155	RNA polymerase sigma-54 factor	-0.457	0.04319	0.070459
HP17_RS12010	signal recognition particle protein	0.43	0.043187	0.070459
HP17_RS15265	ATP synthase subunit B	0.81	0.043149	0.070459
HP17_RS14215	toxin outer membrane protein	0.462	0.043509	0.070906
HP17_RS11435	conjugal transfer protein TrbB	0.461	0.043586	0.070956
HP17_RS12375	osmoprotection protein (proV)	0.482	0.043964	0.071499
HP17_RS10105	hypothetical protein	0.788	0.044483	0.072268
HP17_RS13930	aminopeptidase P family protein	0.442	0.045384	0.073656
HP17_RS09970	UDP-N-acetylglucosamine diphosphorylase/glucosamine-1-phosphate N-acetyltransferase	0.456	0.045508	0.07378
HP17_RS14550	50S ribosomal protein L33	-0.448	0.045911	0.074357
HP17_RS16530	glutathionylspermidine synthase	0.413	0.046264	0.074775
HP17_RS16305	tRNA-Asp	1.195	0.046219	0.074775
HP17_RS16835	6-phosphogluconolactonase	-0.472	0.046827	0.075607
HP17_RS12165	HAMP domain-containing protein	-0.407	0.046986	0.07575
HP17_RS09640	hypothetical protein	-0.406	0.047012	0.07575
HP17_RS10010	3'-5' exonuclease	1.069	0.04708	0.075781
HP17_RS10940	glycosyl transferase family 1	-0.447	0.04714	0.0758
HP17_RS17760	hypothetical protein	0.507	0.047815	0.076808
HP17_RS16545	cytochrome c oxidase subunit III	-0.52	0.047949	0.076866
HP17_RS10910	class I SAM-dependent methyltransferase	0.598	0.047938	0.076866
HP17_RS14265	ATP-dependent helicase	-0.438	0.04828	0.077316
HP17_RS15960	3'-5' exonuclease	-0.437	0.04841	0.077447
HP17_RS16830	glucokinase	-0.414	0.048677	0.077715
HP17_RS13460	arginine--tRNA ligase	0.417	0.048636	0.077715
HP17_RS12090	ATPase AAA	0.833	0.048753	0.077745
HP17_RS0109040	sulfatase	0.945	0.048795	0.077745
HP17_RS12830	hypothetical protein	0.412	0.049063	0.078093
HP17_RS09730	HU family DNA-binding protein	-0.688	0.049124	0.078111
HP17_RS12810	AcrB/AcrD/AcrF family protein	-0.41	0.049704	0.078954
HP17_RS11715	hypothetical protein	-0.642	0.050273	0.079777
HP17_RS16630	tRNA-Ala	1.036	0.050377	0.079861
HP17_RS11855	outer membrane lipoprotein chaperone LolA	-0.871	0.050574	0.080093
HP17_RS15730	L-seryl-tRNA(Sec) selenium transferase	0.474	0.0508	0.080369
HP17_RS12930	tryptophan--tRNA ligase	-0.442	0.051151	0.080843
HP17_RS12310	molybdenum cofactor biosynthesis protein MoaE	0.674	0.051612	0.08149
HP17_RS11765	GTP 3'%2C8-cyclase MoaA	0.518	0.051787	0.081684
HP17_RS13715	HoxN/HupN/NixA family nickel/cobalt transporter	-0.542	0.052904	0.083278
HP17_RS16100	flagellar basal body rod protein FlgB	0.421	0.052885	0.083278
HP17_RS14150	hypothetical protein	0.653	0.053444	0.084044
HP17_RS12455	23S rRNA (pseudouridine(1915)-N(3))-methyltransferase RlmH	0.456	0.053621	0.084238
HP17_RS15485	outer membrane protein	0.534	0.053892	0.08458
HP17_RS0109305	hypothetical protein	2.803	0.054499	0.085447
HP17_RS13895	DNA-binding response regulator	0.529	0.055433	0.086825
HP17_RS11450	UDP-N-acetylenolpyruvoylglucosamine reductase	0.561	0.055735	0.08721
HP17_RS17395	bifunctional methylenetetrahydrofolate dehydrogenase/methenyltetrahydrofolate cyclohydrolase FolD	-0.439	0.05611	0.08771
HP17_RS12285	trigger factor	0.391	0.056502	0.088223
HP17_RS10595	ATP-binding protein	0.478	0.05655	0.088223
HP17_RS10950	tRNA 5-methoxyuridine(34)/uridine 5-oxyacetic acid(34) synthase CmoB	-0.434	0.057107	0.089003
HP17_RS10450	cysteine desulfurase IscS	-0.621	0.057463	0.08947
HP17_RS12675	amino acid ABC transporter substrate-binding protein	-0.411	0.057937	0.090117
HP17_RS11130	hypothetical protein	-0.78	0.058183	0.090411
HP17_RS12385	hypothetical protein	-0.472	0.058345	0.090572
HP17_RS15875	alanine dehydrogenase	-0.435	0.058692	0.091022
HP17_RS15585	ABC transporter permease	-0.427	0.058758	0.091034
HP17_RS11805	DNA-directed RNA polymerase subunit omega	-0.497	0.059038	0.091379
HP17_RS13370	molecular chaperone DnaJ	-0.415	0.059939	0.092515
HP17_RS13365	azaleucine resistance protein AzlC	-0.401	0.059949	0.092515
HP17_RS17810	hypothetical protein	2.788	0.059854	0.092515
HP17_RS17865	toxin	0.411	0.060104	0.092663
HP17_RS11555	hypothetical protein	0.411	0.062461	0.096203
HP17_RS15015	lipid-A-disaccharide synthase	-0.429	0.063429	0.097598
HP17_RS14110	ABC transporter permease	0.412	0.064266	0.098789
HP17_RS13350	hemolysin D	-0.609	0.064706	0.099367
HP17_RS09905	outer membrane protein	0.394	0.064802	0.099419
ssrA	transfer-messenger RNA	-1.1	0.064898	0.099468
HP17_RS16040	hypothetical protein	0.415	0.066191	0.10135
HP17_RS12835	2%2C3-bisphosphoglycerate-independent phosphoglycerate mutase	0.389	0.068104	0.10418
HP17_RS13970	DUF386 domain-containing protein	-1.534	0.069172	0.10571
HP17_RS10205	deoxycytidine triphosphate deaminase	-0.392	0.070715	0.10796
HP17_RS17920	hypothetical protein	1.226	0.072316	0.1103
HP17_RS17180	adenylate kinase	-0.453	0.072505	0.11037
HP17_RS14350	hypothetical protein	0.48	0.072451	0.11037
HP17_RS16970	site-specific DNA-methyltransferase	-0.433	0.073546	0.11185
HP17_RS13875	30S ribosome-binding factor RbfA	0.916	0.07375	0.11205
HP17_RS16910	ABC transporter ATP-binding protein	0.473	0.075032	0.11389
HP17_RS09935	oxidoreductase	0.401	0.075921	0.11513
HP17_RS15390	membrane protein insertion efficiency factor YidD	2.182	0.07619	0.11542
HP17_RS14220	type I glyceraldehyde-3-phosphate dehydrogenase	0.42	0.076968	0.11649
rnpB	RNase P RNA component class A	-1.313	0.077674	0.11745
HP17_RS16035	leucine--tRNA ligase	0.379	0.078503	0.11859
HP17_RS17515	DNA methylase	1.632	0.078685	0.11875
HP17_RS17485	beta-ketoacyl-[acyl-carrier-protein] synthase II	-0.356	0.081122	0.12231
HP17_RS14660	outer membrane beta-barrel protein	-0.406	0.081924	0.1234
HP17_RS12775	tRNA-Cys	0.832	0.082703	0.12445
HP17_RS09645	hypothetical protein	0.372	0.082835	0.12453
HP17_RS14960	flagellar type III secretion system protein FliR	-0.422	0.083058	0.12475
HP17_RS10800	uracil-DNA glycosylase	-1.529	0.083414	0.12502
HP17_RS09825	aminofutalosine synthase MqnE	-0.376	0.083326	0.12502
HP17_RS11595	hypothetical protein	1.099	0.083477	0.12502
HP17_RS15505	DNA polymerase I	-0.396	0.083865	0.12536
HP17_RS10995	tRNA-Pro	0.691	0.083834	0.12536
HP17_RS13495	pseudaminic acid cytidylyltransferase	0.548	0.084522	0.12622
HP17_RS12530	2'%2C3'-cyclic-nucleotide 2'-phosphodiesterase	0.433	0.085232	0.12716
HP17_RS16185	methionine ABC transporter ATP-binding protein	0.367	0.085688	0.12772
HP17_RS13425	hypothetical protein	-0.858	0.086382	0.12863
HP17_RS11925	amino acid ABC transporter	-0.466	0.086784	0.12911
HP17_RS10360	phosphate acyltransferase PlsX	-0.353	0.087617	0.13022
HP17_RS16340	DNA primase	0.38	0.087787	0.13035
HP17_RS15990	cytochrome c	-0.351	0.088534	0.13134
HP17_RS17425	DedA family protein	0.367	0.089577	0.13276
HP17_RS09615	hypothetical protein	-0.489	0.089816	0.13299
HP17_RS10945	PaaI family thioesterase	-0.396	0.090378	0.13369
HP17_RS15395	membrane protein insertase YidC	-0.37	0.090461	0.13369
HP17_RS16160	septal ring lytic transglycosylase RlpA family protein	-0.382	0.091147	0.13458
HP17_RS16435	ATP-dependent Clp protease adaptor ClpS	0.444	0.093478	0.13779
HP17_RS13590	RluA family pseudouridine synthase	1.434	0.093499	0.13779
HP17_RS17590	hypothetical protein	1.611	0.093749	0.13803
HP17_RS11335	P-type DNA transfer ATPase VirB11	-0.375	0.094159	0.13851
HP17_RS11760	alpha-1%2C2-fucosyltransferase	-0.451	0.09449	0.13886
HP17_RS12290	outer membrane protein	0.38	0.095019	0.13951
HP17_RS11940	glucose-6-phosphate isomerase	0.363	0.095401	0.13994
HP17_RS16015	M23 family peptidase	-1.141	0.096092	0.14069
HP17_RS17170	hypothetical protein	-0.375	0.096049	0.14069
HP17_RS10580	SMI1/KNR4 family protein	3.013	0.098804	0.14453
HP17_RS14015	bifunctional 2-C-methyl-D-erythritol 4-phosphate cytidylyltransferase/2-C-methyl-D-erythritol 2%2C4-cyclodiphosphate synthase	-0.337	0.099422	0.14529
HP17_RS16770	lipopolysaccharide heptosyltransferase I	0.35	0.10009	0.14613
HP17_RS11205	sodium-and chloride-dependent transporter	0.486	0.10505	0.15323
HP17_RS12885	30S ribosomal protein S18	-0.323	0.10541	0.15362
HP17_RS12405	MBL fold hydrolase	-0.334	0.1063	0.15463
HP17_RS13120	lipopolysaccharide heptosyltransferase family protein	0.337	0.10627	0.15463
HP17_RS17495	hypothetical protein	0.776	0.10829	0.15738
HP17_RS14675	hypothetical protein	0.567	0.11049	0.16043
HP17_RS17765	hypothetical protein	1.327	0.11067	0.16053
HP17_RS10490	radical SAM protein	-0.547	0.11197	0.16227
HP17_RS15100	Holliday junction branch migration protein RuvA	-0.873	0.11289	0.16346
HP17_RS12880	IS200/IS605 family transposase	0.711	0.11309	0.1636
HP17_RS15850	M48 family peptidase	-0.416	0.11431	0.16521
HP17_RS17910	ABC transporter ATP-binding protein	0.703	0.11459	0.16547
HP17_RS15590	ABC transporter permease	-0.361	0.1153	0.16633
HP17_RS12610	tRNA pseudouridine(13) synthase TruD	-0.356	0.1161	0.16733
HP17_RS12955	RDD family protein	0.435	0.11969	0.17235
HP17_RS12965	NADH dehydrogenase subunit A	-0.319	0.12154	0.17485
HP17_RS16650	adenylosuccinate synthase	0.335	0.12272	0.17639
HP17_RS15700	saccharopine dehydrogenase	-0.325	0.12294	0.17655
HP17_RS13800	twin-arginine translocase subunit TatC	0.379	0.12326	0.17684
HP17_RS12645	7-carboxy-7-deazaguanine synthase QueE	-0.457	0.12381	0.17746
HP17_RS10680	rod shape-determining protein	0.551	0.12596	0.18038
HP17_RS12420	16S rRNA (guanine(966)-N(2))-methyltransferase RsmD	0.512	0.12726	0.18208
HP17_RS12360	excinuclease ABC subunit UvrC	0.534	0.12828	0.18338
HP17_RS11375	signal peptide peptidase SppA	0.341	0.12908	0.18418
HP17_RS12075	hypothetical protein	0.897	0.12901	0.18418
HP17_RS16550	hydroxymethylbilane synthase	-0.37	0.13126	0.18704
HP17_RS15065	catalase	-0.285	0.13144	0.18704
HP17_RS17280	hemolysin	0.335	0.13133	0.18704
HP17_RS09775	RNA-binding protein	0.357	0.13183	0.18742
HP17_RS16075	30S ribosomal protein S2	0.325	0.13214	0.1877
HP17_RS17300	disulfide bond formation protein B	0.324	0.133	0.18858
HP17_RS13795	tRNA preQ1(34) S-adenosylmethionine ribosyltransferase-isomerase QueA	0.325	0.1329	0.18858
HP17_RS12725	DUF1104 domain-containing protein	-0.399	0.13318	0.18867
HP17_RS15060	Tat pathway signal protein	-0.285	0.1344	0.19022
HP17_RS10300	phospholipase D family protein	-0.34	0.1353	0.19131
HP17_RS17155	hypothetical protein	-0.651	0.13752	0.19429
HP17_RS10765	DNA methyltransferase	1.208	0.13872	0.1958
HP17_RS14775	MATE family efflux transporter	-0.337	0.14003	0.1974
HP17_RS16285	carbonic anhydrase	0.859	0.1401	0.1974
HP17_RS16675	site-specific DNA-methyltransferase	0.557	0.1418	0.19961
HP17_RS16920	GTPase ObgE	0.897	0.14522	0.20425
HP17_RS13465	twin-arginine translocase TatA/TatE family subunit	0.314	0.14606	0.20524
HP17_RS15245	ATP synthase subunit beta	0.383	0.14674	0.20592
HP17_RS12770	tRNA-Leu	0.615	0.1468	0.20592
HP17_RS10020	CoA transferase subunit A	-0.432	0.14728	0.2064
HP17_RS10295	TIGR00645 family protein	0.442	0.14804	0.20728
HP17_RS13355	CusA/CzcA family heavy metal efflux RND transporter	0.359	0.15099	0.21103
HP17_RS14545	elongation factor Tu	0.485	0.15089	0.21103
HP17_RS11675	lipoprotein signal peptidase	-0.569	0.152	0.2121
HP17_RS17400	signal peptidase I	-0.311	0.15202	0.2121
HP17_RS0109015	R.Pab1 family restriction endonuclease	0.82	0.15377	0.21435
HP17_RS10350	hypothetical protein	1.323	0.15586	0.21707
HP17_RS09570	23S rRNA (guanosine(2251)-2'-O)-methyltransferase RlmB	0.395	0.1561	0.21721
HP17_RS14650	aspartate-semialdehyde dehydrogenase	-0.308	0.15737	0.21878
HP17_RS09650	hypothetical protein	0.421	0.15817	0.2197
HP17_RS10330	UDP-3-O-(3-hydroxymyristoyl)glucosamine N-acyltransferase	0.306	0.1593	0.22108
HP17_RS15520	ComF family protein	-0.399	0.16148	0.2239
HP17_RS15510	type II restriction endonuclease	-0.557	0.16209	0.22455
HP17_RS12540	cystathionine gamma-synthase	0.589	0.16318	0.22587
HP17_RS12120	hypothetical protein	-0.336	0.16336	0.22591
HP17_RS15055	hypothetical protein	0.733	0.16545	0.22861
HP17_RS16410	isocitrate dehydrogenase (NADP(+))	-0.266	0.16685	0.23034
HP17_RS16570	hypothetical protein	-0.556	0.16734	0.2308
HP17_RS16025	bifunctional folylpolyglutamate synthase/dihydrofolate synthase	0.3	0.16756	0.2309
HP17_RS15380	50S ribosomal protein L34	0.753	0.16809	0.23143
HP17_RS16145	lipopolysaccharide transport periplasmic protein LptA	0.35	0.16833	0.23156
HP17_RS17230	toxin	0.291	0.17229	0.23681
HP17_RS15630	UDP-N-acetylmuramoyl-L-alanyl-D-glutamate--2%2C6-diaminopimelate ligase	-0.331	0.17292	0.23746
HP17_RS14085	SAM-dependent DNA methyltransferase	0.61	0.17426	0.2391
HP17_RS17355	endonuclease III	0.345	0.17703	0.24269
HP17_RS16115	ABC transporter substrate-binding protein	-0.332	0.17745	0.24305
HP17_RS12860	cell division protein FtsZ	-0.283	0.1783	0.244
HP17_RS16520	hypothetical protein	-0.304	0.17959	0.24555
HP17_RS15855	ligand-gated channel	0.354	0.18165	0.24799
HP17_RS11825	aconitate hydratase B	0.471	0.18169	0.24799
HP17_RS15935	NAD(+) kinase	0.318	0.18298	0.24954
HP17_RS16480	membrane protein	0.309	0.18412	0.25087
HP17_RS17795	hypothetical protein	0.526	0.18568	0.25278
HP17_RS16125	ABC transporter substrate-binding protein	0.486	0.18586	0.2528
HP17_RS17565	hypothetical protein	2.66	0.18721	0.25442
HP17_RS17250	TolC family protein	0.286	0.19042	0.25856
HP17_RS09555	restriction endonuclease	0.422	0.19373	0.2626
HP17_RS10470	DNA repair protein RadA	0.284	0.19484	0.26365
HP17_RS11780	hypothetical protein	0.405	0.19478	0.26365
HP17_RS13075	type 1 glutamine amidotransferase	-0.544	0.19579	0.26471
HP17_RS16445	aspartate 1-decarboxylase	0.459	0.1976	0.26692
HP17_RS15615	phosphate permease	0.394	0.19831	0.26765
HP17_RS10635	DNA/RNA non-specific endonuclease	0.276	0.19861	0.26783
HP17_RS14745	hypothetical protein	-0.285	0.19908	0.26823
HP17_RS12315	molybdopterin synthase sulfur carrier subunit	0.654	0.19925	0.26823
HP17_RS14180	shikimate kinase	-0.303	0.2011	0.27025
HP17_RS17405	site-2 protease family protein	-0.29	0.20105	0.27025
HP17_RS12240	mechanosensitive ion channel family protein	0.298	0.20221	0.27151
HP17_RS12395	motility protein A	0.287	0.20259	0.27163
HP17_RS09750	dephospho-CoA kinase	0.317	0.20264	0.27163
HP17_RS15755	class I SAM-dependent DNA methyltransferase	-0.369	0.2082	0.27869
HP17_RS13595	single-stranded-DNA-specific exonuclease RecJ	0.279	0.20826	0.27869
HP17_RS17305	hypothetical protein	1.905	0.20853	0.2788
HP17_RS12305	molybdopterin adenylyltransferase	0.275	0.20944	0.27978
HP17_RS15045	CDP-diacylglycerol diphosphatase	0.263	0.21095	0.28156
HP17_RS10690	type III restriction endonuclease subunit R	-0.337	0.21164	0.28207
HP17_RS11030	histidine triad nucleotide-binding protein	-0.293	0.21168	0.28207
HP17_RS14340	alanine--tRNA ligase	-0.271	0.21505	0.28631
HP17_RS15930	glucokinase	-0.283	0.21746	0.28927
HP17_RS14225	BAX inhibitor (BI)-1/YccA family protein	0.259	0.2178	0.28949
HP17_RS10405	molecular chaperone HtpG	-0.257	0.22087	0.29331
HP17_RS12300	cyclic pyranopterin monophosphate synthase MoaC	0.348	0.22107	0.29333
HP17_RS10895	GTP-binding protein TypA	0.312	0.22204	0.29437
HP17_RS16915	ABC transporter ATP-binding protein	0.303	0.22251	0.29474
HP17_RS11245	plasmid stabilization protein	0.26	0.22302	0.29516
HP17_RS13940	flagellar biosynthesis protein FlhF	0.256	0.22354	0.29546
HP17_RS13080	anthranilate synthase component I	0.453	0.22362	0.29546
HP17_RS10165	ABC transporter ATP-binding protein	0.358	0.22384	0.29551
HP17_RS15150	hypothetical protein	-0.54	0.22662	0.29793
HP17_RS14610	30S ribosomal protein S7	-0.395	0.22653	0.29793
HP17_RS13925	3-dehydroquinate dehydratase	0.307	0.2265	0.29793
HP17_RS11065	hypothetical protein	0.377	0.22639	0.29793
HP17_RS17880	transcriptional regulator	0.994	0.22622	0.29793
HP17_RS10855	hypothetical protein	-0.302	0.22772	0.29912
HP17_RS11260	4-hydroxy-tetrahydrodipicolinate reductase	0.264	0.2291	0.30069
HP17_RS16210	hypothetical protein	-0.454	0.23027	0.3016
HP17_RS14680	hypothetical protein	0.477	0.23038	0.3016
HP17_RS16265	hypothetical protein	2.054	0.23013	0.3016
HP17_RS11495	hypothetical protein	1.397	0.23317	0.30501
HP17_RS16585	two-component sensor histidine kinase	0.26	0.23606	0.30853
HP17_RS16965	restriction endonuclease	0.304	0.23899	0.31209
HP17_RS15200	hypothetical protein	0.29	0.24097	0.31442
HP17_RS17175	hypothetical protein	-0.428	0.24164	0.31477
HP17_RS11465	ribosome silencing factor	-0.28	0.24154	0.31477
HP17_RS17270	flagellin	0.388	0.24444	0.31816
HP17_RS15305	outer membrane protein	0.491	0.24493	0.31853
HP17_RS15420	hypothetical protein	-0.271	0.24521	0.31863
HP17_RS15950	hypothetical protein	0.572	0.24624	0.31971
HP17_RS11220	DNA topoisomerase (ATP-hydrolyzing) subunit B	0.248	0.24695	0.32036
HP17_RS16450	nucleoid-associated protein%2C YbaB/EbfC family	0.878	0.24791	0.32134
HP17_RS13750	cell division protein FtsH	0.258	0.24899	0.32247
HP17_RS14665	sensor histidine kinase	-0.353	0.25016	0.32372
HP17_RS11550	RluA family pseudouridine synthase	-0.25	0.25339	0.32763
HP17_RS10410	Sel1 repeat protein HcpA	0.276	0.25519	0.32969
HP17_RS16600	DEAD/DEAH box helicase	-0.218	0.2571	0.33188
HP17_RS15185	hypothetical protein	0.342	0.25801	0.33279
HP17_RS13455	hypothetical protein	0.32	0.2585	0.33315
HP17_RS16275	6%2C7-dimethyl-8-ribityllumazine synthase	-0.678	0.25886	0.33334
HP17_RS15625	hypothetical protein	-0.252	0.25926	0.33357
HP17_RS15620	NifU family protein	-0.322	0.26054	0.33495
HP17_RS16780	tRNA guanosine(34) transglycosylase Tgt	-0.243	0.26117	0.33548
HP17_RS17420	adenine phosphoribosyltransferase	-0.248	0.2624	0.33678
HP17_RS09765	IMP dehydrogenase	0.239	0.26377	0.33827
HP17_RS16665	RIP metalloprotease RseP	0.404	0.26461	0.33907
HP17_RS12415	hypothetical protein	-0.61	0.2662	0.34083
HP17_RS14245	TonB-dependent receptor	0.228	0.26649	0.34093
HP17_RS12450	LapA family protein	0.3	0.26675	0.34099
HP17_RS15570	bifunctional demethylmenaquinone methyltransferase/2-methoxy-6-polyprenyl-1%2C4-benzoquinol methylase UbiE	0.255	0.26863	0.3431
HP17_RS13740	CDP-diacylglycerol--serine O-phosphatidyltransferase	0.26	0.27327	0.34874
HP17_RS16360	hypothetical protein	0.942	0.27401	0.34941
HP17_RS11125	hypothetical protein	-0.924	0.27686	0.35276
HP17_RS14380	EamA/RhaT family transporter	-0.266	0.28078	0.35746
HP17_RS15040	hypothetical protein	-0.221	0.28166	0.35829
HP17_RS12855	cell division protein FtsA	0.264	0.28195	0.35837
HP17_RS09930	sulfite exporter TauE/SafE family protein	0.274	0.28307	0.3595
HP17_RS15310	adenylosuccinate lyase	-0.235	0.284	0.36039
HP17_RS10250	C4-dicarboxylate ABC transporter	-0.286	0.28757	0.36462
HP17_RS12390	flagellar motor protein MotB	0.255	0.29094	0.36861
HP17_RS17605	hypothetical protein	-0.733	0.29159	0.36913
HP17_RS14740	hypothetical protein	-0.232	0.29192	0.36925
HP17_RS16640	hypothetical protein	-0.268	0.29274	0.36998
HP17_RS11820	aconitate hydratase B	0.316	0.2935	0.37065
HP17_RS16735	hypothetical protein	0.229	0.29748	0.37538
HP17_RS17005	hypothetical protein	-0.251	0.29808	0.37583
HP17_RS14855	outer membrane beta-barrel protein	0.239	0.29862	0.37621
HP17_RS12970	NADH-quinone oxidoreductase subunit B	-0.187	0.29923	0.37667
HP17_RS15810	chromosomal replication initiation protein DnaA	-0.209	0.30277	0.38053
HP17_RS11025	aminotransferase class V-fold PLP-dependent enzyme	0.236	0.30276	0.38053
HP17_RS09475	keto-deoxy-phosphogluconate aldolase	0.405	0.3033	0.38077
HP17_RS11155	NADP-specific glutamate dehydrogenase	0.361	0.30418	0.38138
HP17_RS14995	hypothetical protein	-0.21	0.30514	0.38228
HP17_RS12460	acetyl-CoA carboxylase%2C carboxyltransferase subunit beta	0.232	0.30655	0.38374
HP17_RS10835	hypothetical protein	1.983	0.30782	0.38502
HP17_RS11305	sel1 repeat family protein	0.353	0.30865	0.38576
HP17_RS15725	TonB-dependent receptor	0.215	0.30969	0.38675
HP17_RS15940	DNA repair protein RecN	0.217	0.31148	0.38836
HP17_RS09850	hypothetical protein	0.231	0.31146	0.38836
HP17_RS16240	flagellar basal body rod protein FlgG	2.616	0.31296	0.3899
HP17_RS16790	3-dehydroquinate synthase	-0.319	0.31405	0.39095
HP17_RS16105	cell division protein FtsW	0.228	0.31612	0.39321
HP17_RS17825	peptide chain release factor 2	-1.641	0.31644	0.39329
HP17_RS12910	shikimate dehydrogenase	0.236	0.31934	0.39659
HP17_RS10565	hypothetical protein	2.618	0.31979	0.39684
HP17_RS14985	membrane protein	0.248	0.3227	0.40013
HP17_RS12815	sodium:proton antiporter	0.38	0.32595	0.40383
HP17_RS13360	hypothetical protein	0.295	0.32903	0.40733
HP17_RS16440	ATP-dependent Clp protease ATP-binding subunit	-0.228	0.33006	0.40797
HP17_RS17225	hypothetical protein	1.068	0.32999	0.40797
HP17_RS09875	chorismate synthase	-0.358	0.33215	0.41023
HP17_RS15765	restriction endonuclease	0.354	0.33603	0.41469
HP17_RS14760	restriction endonuclease subunit R	0.301	0.33673	0.41523
HP17_RS10075	diacylglycerol kinase	-0.625	0.33701	0.41525
HP17_RS16155	3-deoxy-D-manno-octulosonate 8-phosphate phosphatase	-0.217	0.33941	0.41788
HP17_RS12260	heavy metal translocating P-type ATPase	-0.235	0.34125	0.41961
HP17_RS14860	outer membrane beta-barrel protein	0.248	0.34135	0.41961
HP17_RS15180	flagellar hook-associated protein FlgK	0.172	0.34283	0.4211
HP17_RS0108815	bifunctional hydroxymethylpyrimidine kinase/phosphomethylpyrimidine kinase	-0.516	0.34329	0.42133
HP17_RS13475	hypothetical protein	-0.23	0.34461	0.42263
HP17_RS10390	glycosyltransferase family 8 protein	0.434	0.34571	0.42365
HP17_RS12020	KH domain-containing protein	-0.236	0.34902	0.42737
HP17_RS10555	hypothetical protein	1.801	0.35014	0.4284
HP17_RS15965	ribulose-phosphate 3-epimerase	-0.193	0.35377	0.43239
flgE	flagellar hook protein FlgE	0.2	0.35395	0.43239
HP17_RS15145	type II toxin-antitoxin system mRNA interferase toxin%2C RelE/StbE family	-0.359	0.35467	0.43294
HP17_RS14875	hypothetical protein	-0.188	0.3571	0.43557
HP17_RS16525	hypothetical protein	0.199	0.35813	0.43648
HP17_RS14195	Sel1 repeat protein HcpD	0.225	0.35872	0.43685
HP17_RS15440	DUF953 domain-containing protein	-0.358	0.35922	0.43714
HP17_RS16020	M23 family peptidase	-0.221	0.35997	0.43771
HP17_RS17610	hypothetical protein	-1.223	0.36364	0.44153
HP17_RS11005	glutamine-hydrolyzing GMP synthase	0.198	0.36368	0.44153
HP17_RS12515	NAD(P)H-dependent glycerol-3-phosphate dehydrogenase	-0.19	0.36662	0.44407
HP17_RS15920	glycosyltransferase family 8 protein	0.204	0.36644	0.44407
HP17_RS10220	hypothetical protein	0.334	0.3666	0.44407
HP17_RS10365	ketoacyl-ACP synthase III	0.204	0.36713	0.44435
HP17_RS16565	polyprenyl synthetase family protein	0.197	0.36835	0.44548
HP17_RS11215	DNA polymerase III subunit beta	-0.196	0.37262	0.4503
HP17_RS12465	recombination protein RecO	0.211	0.37956	0.45833
HP17_RS13180	30S ribosomal protein S13	0.202	0.37998	0.45849
HP17_RS14980	D-glycero-beta-D-manno-heptose 1%2C7-bisphosphate 7-phosphatase	0.217	0.38127	0.45969
HP17_RS09550	hypothetical protein	0.498	0.38469	0.46346
HP17_RS16190	ABC transporter permease	0.173	0.38971	0.46915
HP17_RS10760	hypothetical protein	0.37	0.39012	0.46928
HP17_RS12935	methyltransferase domain-containing protein	0.479	0.39057	0.46946
HP17_RS14685	collagenase-like protease	-0.171	0.40137	0.48207
fliL	flagellar basal body protein FliL	-0.195	0.40251	0.48271
HP17_RS12525	outer membrane beta-barrel protein	0.193	0.40241	0.48271
HP17_RS15650	YjgP/YjgQ family permease	0.203	0.40613	0.48667
HP17_RS17705	hypothetical protein	0.856	0.40676	0.48706
HP17_RS13690	aspartate carbamoyltransferase	-0.163	0.40823	0.48838
HP17_RS17500	hypothetical protein	0.195	0.40877	0.48838
HP17_RS15780	hypothetical protein	1.916	0.4088	0.48838
HP17_RS17080	hypothetical protein	0.192	0.41008	0.48955
HP17_RS09975	flagellar biosynthetic protein FliP	-0.167	0.41053	0.48969
HP17_RS12960	NAD-dependent deacylase	0.172	0.41083	0.48969
HP17_RS15255	ATP synthase subunit alpha	0.18	0.4129	0.49178
HP17_RS17370	energy transducer TonB	-0.351	0.41423	0.49272
HP17_RS16260	DUF3944 domain-containing protein	-0.205	0.41431	0.49272
HP17_RS14335	DUF465 domain-containing protein	0.254	0.41637	0.4948
HP17_RS14910	type I restriction-modification system subunit M	-0.181	0.42598	0.50583
HP17_RS09565	sialidase	0.334	0.42663	0.50623
HP17_RS10225	ferrochelatase	-0.181	0.42769	0.5071
HP17_RS11880	restriction endonuclease subunit S	0.826	0.43133	0.51102
HP17_RS17350	hypothetical protein	0.797	0.43955	0.52037
HP17_RS09705	UDP-N-acetylglucosamine 4%2C6-dehydratase (inverting)	0.171	0.44232	0.52326
HP17_RS13175	30S ribosomal protein S4	-0.144	0.4433	0.52402
HP17_RS09760	Asp-tRNA(Asn)/Glu-tRNA(Gln) amidotransferase subunit GatA	0.165	0.44428	0.52439
HP17_RS16950	hypothetical protein	0.485	0.44401	0.52439
HP17_RS16695	chaperone protein ClpB	0.137	0.44471	0.52451
HP17_RS17505	sialidase	-0.207	0.44715	0.52699
HP17_RS11180	phospho-N-acetylmuramoyl-pentapeptide-transferase	-0.168	0.45679	0.53795
HP17_RS16855	diaminopimelate decarboxylase	0.188	0.45985	0.54074
HP17_RS12805	DUF3240 domain-containing protein	0.33	0.45976	0.54074
HP17_RS14270	class I SAM-dependent methyltransferase	0.171	0.46062	0.54124
HP17_RS12160	glycosyltransferase	-0.162	0.46542	0.54647
HP17_RS16740	hypothetical protein	-0.25	0.46853	0.54971
HP17_RS17130	sel1 repeat family protein	0.297	0.47141	0.55268
HP17_RS10035	hypothetical protein	0.167	0.47242	0.55344
HP17_RS17595	hypothetical protein	-2.829	0.48039	0.56194
HP17_RS16000	ubiquinol cytochrome C oxidoreductase	-0.136	0.48032	0.56194
HP17_RS14705	molybdenum ABC transporter permease subunit	-1.609	0.48206	0.56348
HP17_RS15300	excinuclease ABC subunit B	0.124	0.4863	0.56801
HP17_RS0108865	hypothetical protein	0.282	0.49001	0.57192
HP17_RS14490	tRNA-Leu	1.617	0.49085	0.57247
HP17_RS17630	flavoprotein oxidoreductase	0.416	0.49126	0.57253
HP17_RS16680	hypothetical protein	0.315	0.4918	0.57273
HP17_RS17245	efflux RND transporter periplasmic adaptor subunit	0.176	0.49256	0.57278
HP17_RS16615	DUF2393 domain-containing protein	0.282	0.4925	0.57278
HP17_RS12380	osmoprotection protein (proWX)	0.142	0.49859	0.57935
HP17_RS16010	hypothetical protein	-0.291	0.50159	0.58241
HP17_RS17045	NAD(P)H-dependent oxidoreductase	0.134	0.50489	0.5858
HP17_RS10160	ABC transporter ATP-binding protein	0.299	0.50792	0.58889
HP17_RS13415	energy transducer TonB	-0.154	0.50904	0.58945
HP17_RS15320	hypothetical protein	0.328	0.50916	0.58945
HP17_RS15605	HlyC/CorC family transporter	0.157	0.51106	0.59122
HP17_RS16955	carbon-nitrogen hydrolase family protein	-0.195	0.51393	0.59323
HP17_RS15815	hypothetical protein	0.135	0.51391	0.59323
HP17_RS16460	conjugal transfer protein TrbL	0.244	0.51352	0.59323
HP17_RS12190	hypothetical protein	1.868	0.5181	0.59761
HP17_RS14950	peptide chain release factor 2	-0.187	0.52083	0.60031
HP17_RS11980	hypothetical protein	-0.139	0.52129	0.6004
HP17_RS10655	outer membrane protein assembly factor BamD	-0.144	0.52437	0.60263
HP17_RS16165	lytic transglycosylase	0.163	0.5242	0.60263
HP17_RS15645	aminoacyl-tRNA hydrolase	0.31	0.52376	0.60263
HP17_RS14690	hypothetical protein	-0.135	0.52527	0.60322
HP17_RS14345	septum formation inhibitor Maf	0.166	0.52607	0.6037
HP17_RS13410	TonB system transport protein ExbD	-0.156	0.52846	0.60534
HP17_RS10460	CopG family transcriptional regulator	-0.155	0.52866	0.60534
HP17_RS10440	YbhB/YbcL family Raf kinase inhibitor-like protein	-0.126	0.52834	0.60534
HP17_RS11430	isoleucine--tRNA ligase	0.13	0.52946	0.60581
HP17_RS14735	hypothetical protein	-0.177	0.5302	0.60592
HP17_RS09605	hypothetical protein	0.28	0.53033	0.60592
HP17_RS12650	GNAT family N-acetyltransferase	-1.019	0.53384	0.60949
HP17_RS11250	FAD-binding oxidoreductase	0.554	0.53696	0.61262
HP17_RS13695	outer membrane beta-barrel protein HofB	-0.142	0.53899	0.61448
HP17_RS13945	MinD/ParA family protein	-0.146	0.54215	0.61763
HP17_RS10140	hypothetical protein	-0.166	0.54524	0.62071
HP17_RS10430	phosphatidate cytidylyltransferase	-0.277	0.5596	0.63659
HP17_RS09685	hydroxyethylthiazole kinase	-0.194	0.5608	0.63749
HP17_RS09480	Sel1 repeat protein HcpC	-0.196	0.56163	0.63752
HP17_RS15425	hypothetical protein	-0.129	0.56151	0.63752
HP17_RS13915	30S ribosomal protein S15	0.201	0.56279	0.63837
HP17_RS12015	30S ribosomal protein S16	0.205	0.56569	0.6412
HP17_RS13375	hypothetical protein	-0.19	0.56731	0.64211
HP17_RS15565	exodeoxyribonuclease VII small subunit	-0.162	0.56703	0.64211
HP17_RS13170	DNA-directed RNA polymerase subunit alpha	-0.111	0.56896	0.64305
HP17_RS10720	competence protein	0.19	0.56883	0.64305
HP17_RS16610	membrane protein	-0.117	0.56989	0.64364
HP17_RS12505	Nif3-like dinuclear metal center hexameric protein	0.135	0.57188	0.64542
HP17_RS11440	flagellum-specific ATP synthase	0.137	0.5728	0.64599
HP17_RS11985	hypothetical protein	0.156	0.57606	0.6492
HP17_RS16860	chorismate mutase	-0.224	0.577	0.6498
HP17_RS16425	hypothetical protein	-1.047	0.57891	0.65149
HP17_RS16960	hypothetical protein	0.152	0.58501	0.65788
HP17_RS11635	hypothetical protein	-0.113	0.5862	0.65874
HP17_RS16975	hypothetical protein	0.306	0.58666	0.65879
HP17_RS15710	glycerol-3-phosphate 1-O-acyltransferase PlsY	-0.106	0.58954	0.66155
HP17_RS12060	peptidyl-prolyl cis-trans isomerase	-0.116	0.59071	0.66239
HP17_RS14620	aldo/keto reductase	0.099	0.59503	0.66656
HP17_RS17010	aspartate ammonia-lyase	0.15	0.59528	0.66656
HP17_RS11575	peptidase M23	-0.126	0.59627	0.6672
HP17_RS13730	COP-associated protein	0.458	0.59818	0.66885
HP17_RS16870	para-aminobenzoate synthase	0.145	0.6003	0.67074
HP17_RS12255	heavy metal translocating P-type ATPase	0.094	0.60328	0.6736
HP17_RS15210	hypothetical protein	-0.086	0.61068	0.68138
HP17_RS0109110	MFS transporter	0.132	0.61374	0.6843
HP17_RS15560	carbon-nitrogen hydrolase family protein	-0.11	0.6165	0.6869
HP17_RS14000	hypothetical protein	0.128	0.61942	0.68966
HP17_RS13935	2-amino-4-hydroxy-6-hydroxymethyldihydropteridine diphosphokinase	0.113	0.62091	0.69083
HP17_RS10040	hypothetical protein	0.117	0.62444	0.69426
gatA	aspartyl/glutamyl-tRNA amidotransferase subunit A	0.124	0.62597	0.69517
HP17_RS16895	ABC transporter substrate-binding protein	0.133	0.62614	0.69517
HP17_RS11770	molybdenum cofactor guanylyltransferase MobA	0.125	0.63079	0.69885
HP17_RS15250	F0F1 ATP synthase subunit gamma	0.097	0.63144	0.69908
HP17_RS12110	apolipoprotein N-acyltransferase	-0.149	0.63338	0.70073
HP17_RS17840	hypothetical protein	0.256	0.63871	0.70613
HP17_RS12130	2-hydroxyacid dehydrogenase	-0.113	0.64296	0.70834
HP17_RS15205	peptidylprolyl isomerase	-0.089	0.6429	0.70834
HP17_RS12400	MoeB/ThiF family adenylyltransferase	0.109	0.6417	0.70834
HP17_RS11165	potassium channel protein	0.112	0.64801	0.7134
HP17_RS10015	acetyl-CoA C-acetyltransferase	0.177	0.65452	0.72007
HP17_RS14830	hypothetical protein	-0.914	0.65745	0.72278
HP17_RS12795	ATP/GTP-binding protein	0.753	0.66245	0.72777
HP17_RS13890	metallophosphoesterase	0.135	0.6675	0.73281
HP17_RS09845	Asp-tRNA(Asn)/Glu-tRNA(Gln) amidotransferase subunit GatB	-0.078	0.66873	0.73364
HP17_RS0109460	uroporphyrinogen decarboxylase	0.095	0.68086	0.74643
HP17_RS14955	molybdopterin molybdenumtransferase MoeA	0.08	0.68294	0.74819
HP17_RS09690	thiamine phosphate synthase	0.115	0.68584	0.75084
HP17_RS14840	hypothetical protein	0.084	0.69107	0.75575
HP17_RS13905	hypothetical protein	0.101	0.69128	0.75575
HP17_RS11185	UDP-N-acetylmuramoyl-L-alanine--D-glutamate ligase	-0.08	0.6926	0.75666
HP17_RS13920	O-antigen ligase family protein	0.157	0.70514	0.76929
HP17_RS17870	hypothetical protein	1.593	0.70475	0.76929
HP17_RS0108820	hypothetical protein	-0.209	0.70858	0.7725
HP17_RS14925	HrgA protein	-0.399	0.71175	0.77435
HP17_RS13600	CTP synthase (glutamine hydrolyzing)	-0.06	0.71149	0.77435
HP17_RS14990	type III pantothenate kinase	0.092	0.71091	0.77435
HP17_RS16705	dihydroorotase	-0.119	0.71245	0.7744
HP17_RS14635	lipopolysaccharide heptosyltransferase II	-0.097	0.71278	0.7744
HP17_RS16415	DUF1523 domain-containing protein	-0.082	0.71352	0.77466
HP17_RS10985	tRNA-Arg	-0.129	0.71538	0.77565
HP17_RS15715	dihydroneopterin aldolase	1.053	0.71541	0.77565
HP17_RS15170	hypothetical protein	1.159	0.72086	0.78102
HP17_RS0109225	30S ribosomal protein S11	-0.068	0.72667	0.78676
HP17_RS16980	GTP-binding protein	-0.088	0.72973	0.789
HP17_RS14645	aspartate-semialdehyde dehydrogenase	-0.075	0.72945	0.789
HP17_RS11085	UDP-2%2C3-diacylglucosamine diphosphatase	0.123	0.73428	0.79337
HP17_RS15720	hypothetical protein	0.32	0.7393	0.79824
HP17_RS16430	universal stress protein	-0.087	0.74403	0.80279
HP17_RS16720	tRNA (N6-isopentenyl adenosine(37)-C2)-methylthiotransferase MiaB	-0.064	0.74508	0.80337
HP17_RS12065	fructose-1%2C6-bisphosphate aldolase%2C class II	0.083	0.74839	0.80639
HP17_RS12640	6-carboxy-5%2C6%2C7%2C8-tetrahydropterin synthase	-0.103	0.75212	0.80986
HP17_RS10025	succinyl-CoA--3-ketoacid-CoA transferase subunit B	0.114	0.75295	0.8102
HP17_RS13950	hypothetical protein	-0.099	0.75852	0.81563
HP17_RS14455	hypothetical protein	-1.11	0.7645	0.82066
HP17_RS13165	50S ribosomal protein L17	-0.06	0.76476	0.82066
HP17_RS12925	ABC transporter substrate-binding protein	0.083	0.76476	0.82066
HP17_RS11845	hypothetical protein	0.097	0.76538	0.82076
HP17_RS17115	quinone-reactive Ni/Fe-hydrogenase small chain	-0.052	0.76693	0.82186
HP17_RS16845	phosphogluconate dehydratase	-0.059	0.77056	0.82518
HP17_RS12870	RIP metalloprotease RseP	0.079	0.77108	0.82518
HP17_RS14770	sugar transporter	-0.065	0.77698	0.83093
HP17_RS11225	hypothetical protein	-0.103	0.77851	0.832
HP17_RS13125	5'-nucleotidase%2C lipoprotein e(P4) family	-0.079	0.77926	0.83224
HP17_RS14730	oligoendopeptidase F	-0.069	0.78183	0.83441
HP17_RS10435	1-deoxy-D-xylulose-5-phosphate reductoisomerase	0.073	0.78451	0.8367
HP17_RS14965	peptidase	-0.113	0.8005	0.84972
HP17_RS11140	hypothetical protein	-0.079	0.79858	0.84972
HP17_RS16700	cytochrome C biogenesis protein	-0.064	0.79894	0.84972
HP17_RS10070	hypothetical protein	0.034	0.79977	0.84972
HP17_RS11380	formyltetrahydrofolate deformylase	0.05	0.80033	0.84972
HP17_RS11560	tRNA (guanosine(46)-N7)-methyltransferase TrmB	0.056	0.79806	0.84972
HP17_RS15325	hypothetical protein	0.174	0.7996	0.84972
HP17_RS09840	insulinase family protein	-0.045	0.80231	0.85106
HP17_RS16515	3-deoxy-manno-octulosonate cytidylyltransferase	-0.078	0.80481	0.85314
HP17_RS14615	elongation factor G	-0.037	0.80777	0.85512
HP17_RS16945	hypothetical protein	0.113	0.80831	0.85512
HP17_RS0109155	16S ribosomal RNA	-0.29	0.8106	0.85697
HP17_RS11060	30S ribosomal protein S1	0.049	0.81275	0.85866
HP17_RS17685	rod shape-determining protein RodA	-0.041	0.8153	0.86077
HP17_RS10170	tRNA (adenosine(37)-N6)-threonylcarbamoyltransferase complex ATPase subunit type 1 TsaE	0.08	0.81728	0.86229
HP17_RS11020	DUF3972 domain-containing protein	-0.06	0.81854	0.86304
HP17_RS12510	glycine--tRNA ligase subunit alpha	-0.039	0.82027	0.86428
HP17_RS16670	exodeoxyribonuclease VII large subunit	0.052	0.82176	0.86528
HP17_RS12605	recombination protein RecR	-0.053	0.82305	0.86605
HP17_RS10355	50S ribosomal protein L32	-0.298	0.82493	0.86692
HP17_RS14540	tRNA-Thr	-0.007	0.82664	0.86692
HP17_RS11530	alpha/beta hydrolase	0.042	0.82642	0.86692
HP17_RS10310	fumarate reductase flavoprotein subunit	0.087	0.82557	0.86692
HP17_RS16590	hypothetical protein	0.101	0.82576	0.86692
HP17_RS09865	ribonuclease HI	0.103	0.83042	0.87031
HP17_RS12625	polyprenyl synthetase family protein	0.039	0.84388	0.88382
HP17_RS15975	hypothetical protein	0.143	0.84766	0.88719
HP17_RS10850	23S ribosomal RNA	0.118	0.86027	0.89979
HP17_RS14275	hypothetical protein	0.058	0.86123	0.89997
HP17_RS10465	DNA repair protein RadA	0.053	0.8636	0.90087
HP17_RS12325	hypothetical protein	0.462	0.86317	0.90087
HP17_RS15580	YigZ family protein	0.067	0.86665	0.90346
HP17_RS15160	hypothetical protein	-0.005	0.86923	0.90554
HP17_RS15500	outer membrane protein	0.042	0.8701	0.90585
HP17_RS17555	transposase	0.184	0.8709	0.90608
HP17_RS14625	hypothetical protein	0.282	0.87916	0.91407
HP17_RS16540	Sel1-like repeat protein HcpE	0.043	0.89317	0.92802
HP17_RS17240	AcrB/AcrD/AcrF family protein	-0.019	0.89395	0.92822
HP17_RS14030	S-methylmethionine transporter	0.059	0.89468	0.92836
HP17_RS11255	FAD-binding protein	-0.025	0.89891	0.93214
HP17_RS16635	outer membrane protein	-0.021	0.89971	0.93235
HP17_RS14050	4-hydroxy-tetrahydrodipicolinate synthase	-0.026	0.90561	0.93785
HP17_RS09610	sodium:calcium antiporter	-0.019	0.90911	0.94085
HP17_RS16905	ABC transporter permease	0.007	0.91299	0.94425
HP17_RS10030	hypothetical protein	0.022	0.91597	0.9467
HP17_RS17790	hypothetical protein	0.641	0.91657	0.9467
HP17_RS10505	agmatine deiminase	0.027	0.91999	0.94908
HP17_RS09870	ribonuclease III	0.034	0.92008	0.94908
HP17_RS16865	DUF2156 domain-containing protein	0.001	0.92196	0.9504
HP17_RS10645	prephenate dehydrogenase	-0.03	0.92259	0.95042
HP17_RS12070	elongation factor P	-0.006	0.92507	0.95235
HP17_RS12500	hypothetical protein	0.011	0.92599	0.95267
HP17_RS10795	uracil-DNA glycosylase	-0.437	0.92821	0.95433
HP17_RS17070	7-cyano-7-deazaguanine synthase QueC	-0.093	0.93294	0.95857
HP17_RS10400	outer membrane beta-barrel protein HofA	-0.029	0.93384	0.95886
HP17_RS13955	RNA polymerase sigma factor FliA	-0.026	0.93555	0.95999
HP17_RS14640	histidine--tRNA ligase	-0.009	0.93845	0.96234
HP17_RS14440	lactate dehydrogenase	-0.01	0.94116	0.96449
HP17_RS16005	transcription-repair coupling factor	0.014	0.9429	0.96565
HP17_RS17460	hypothetical protein	0.009	0.95089	0.97319
HP17_RS11010	hypothetical protein	-0.002	0.9538	0.97553
HP17_RS13505	UDP-4-amino-4%2C6-dideoxy-N-acetyl-beta-L-altrosamine N-acetyltransferase	0.016	0.95678	0.97777
HP17_RS11150	HemK family protein methyltransferase	0.019	0.95723	0.97777
HP17_RS12890	single-stranded DNA-binding protein	0.046	0.95962	0.97957
HP17_RS17235	outer membrane beta-barrel protein	0.022	0.96081	0.98015
HP17_RS13755	cell division protein FtsH	-0.015	0.96353	0.98229
HP17_RS11860	preprotein translocase subunit SecA	-0.005	0.96478	0.98293
HP17_RS16140	YihA family ribosome biogenesis GTP-binding protein	-0.017	0.96662	0.98416
HP17_RS16840	glucose-6-phosphate dehydrogenase	0.005	0.96833	0.98527
HP17_RS11975	pyrroline-5-carboxylate reductase	0.011	0.97068	0.98702
HP17_RS09575	16S rRNA (cytidine(1402)-2'-O)-methyltransferase	0.005	0.97477	0.99053
HP17_RS16715	hypothetical protein	0.02	0.97988	0.99509
HP17_RS13960	flagellar motor switch protein FliM	-0.014	0.98651	0.99627
HP17_RS11570	hypothetical protein	-0.004	0.98568	0.99627
HP17_RS17655	hypothetical protein	-1.004	1	1
HP17_RS0109375	hypothetical protein	-0.453	1	1
HP17_RS10530	DNA methyltransferase	-0.233	1	1
HP17_RS11500	GTPase	-0.122	1	1
HP17_RS17805	hypothetical protein	-0.109	1	1
HP17_RS17220	vacuolating cytotoxin	-0.012	0.99447	1
HP17_RS12370	hypothetical protein	-0.009	1	1
HP17_RS16455	PDZ domain-containing protein	-0.008	0.99472	1
HP17_RS14850	tRNA-dihydrouridine synthase	0.023	0.99398	1
HP17_RS12840	Asp-tRNA(Asn)/Glu-tRNA(Gln) amidotransferase subunit GatC	0.134	1	1
HP17_RS10585	hypothetical protein	0.6	1	1
HP17_RS15820	DUF2443 domain-containing protein	0.623	1	1

## Sheet: Table S4.1-S4.2
Table S4.1 GO enrichment analysis for DEGs with |log2FC|>1
GO term	GO description	GO term type	Number of DEGs	Number of background genes	p value	Corrected p value
GO:0017144	drug metabolic process	biological_process	22	39	0.0061924	1
GO:0006766	vitamin metabolic process	biological_process	19	33	0.0083386	1
GO:0006767	water-soluble vitamin metabolic process	biological_process	19	33	0.0083386	1
GO:0009110	vitamin biosynthetic process	biological_process	19	33	0.0083386	1
GO:0042364	water-soluble vitamin biosynthetic process	biological_process	19	33	0.0083386	1
GO:0006801	superoxide metabolic process	biological_process	3	3	0.045686	1
GO:0072593	reactive oxygen species metabolic process	biological_process	3	3	0.045686	1
GO:0005840	ribosome	cellular_component	30	62	0.0048749	1
GO:0043228	non-membrane-bounded organelle	cellular_component	42	93	0.0093576	1
GO:0043232	intracellular non-membrane-bounded organelle	cellular_component	31	69	0.019617	1
GO:0005737	cytoplasm	cellular_component	52	122	0.02397	1
GO:0044444	cytoplasmic part	cellular_component	40	94	0.033319	1
GO:0003735	structural constituent of ribosome	molecular_function	30	62	0.0048749	1
GO:0004497	monooxygenase activity	molecular_function	4	4	0.017628	1
GO:0008028	monocarboxylic acid transmembrane transporter activity	molecular_function	4	4	0.018027	1
GO:0005198	structural molecule activity	molecular_function	35	81	0.030629	1
GO:0016491	oxidoreductase activity	molecular_function	48	109	0.036805	1
GO:0022853	active ion transmembrane transporter activity	molecular_function	11	19	0.039334	1
GO:0004784	superoxide dismutase activity	molecular_function	3	3	0.045686	1
GO:0016721	oxidoreductase activity, acting on superoxide radicals as acceptor	molecular_function	3	3	0.045686	1
GO:0005283	amino acid:sodium symporter activity	molecular_function	3	3	0.045721	1
GO:0005343	organic acid:sodium symporter activity	molecular_function	3	3	0.045721	1
GO:0005416	amino acid:cation symporter activity	molecular_function	3	3	0.045721	1
GO:0015171	amino acid transmembrane transporter activity	molecular_function	3	3	0.045721	1
Table S4.2 KEGG pathway enrichment analysis for DEGs with |log2FC|>1
KEGG pathway term	KEGG pathway description	Number of DEGs	Number of background genes	p value	Corrected p value
hpy00020	Citrate cycle (TCA cycle)	11	16	0.0880312	0.960735
hpy01120	Microbial metabolism in diverse environments	34	69	0.107929	0.960735
hpy05120	Epithelial cell signaling in Helicobacter pylori infection	21	40	0.127859	0.960735
hpy00270	Cysteine and methionine metabolism	10	16	0.141296	0.960735
hpy00520	Amino sugar and nucleotide sugar metabolism	10	18	0.206902	0.960735
hpy03018	RNA degradation	7	12	0.238842	0.960735
hpy03010	Ribosome	27	60	0.239722	0.960735
hpy00620	Pyruvate metabolism	10	19	0.243731	0.960735
hpy01210	2-Oxocarboxylic acid metabolism	5	8	0.263741	0.960735
hpy00220	Arginine biosynthesis	4	6	0.277089	0.960735
hpy00260	Glycine, serine and threonine metabolism	7	13	0.287147	0.960735
hpy02040	Flagellar assembly	14	30	0.293586	0.960735
hpy01200	Carbon metabolism	23	53	0.310332	0.960735
hpy00051	Fructose and mannose metabolism	5	9	0.324983	0.960735
hpy00680	Methane metabolism	7	14	0.337437	0.960735
hpy00550	Peptidoglycan biosynthesis	7	14	0.337437	0.960735
hpy00650	Butanoate metabolism	6	12	0.360553	0.960735
hpy00190	Oxidative phosphorylation	15	35	0.377673	0.960735
hpy01130	Biosynthesis of antibiotics	37	92	0.381244	0.960735
hpy01100	Metabolic pathways	119	308	0.384468	0.960735

## Sheet: Table S5
Table S5 Sensitivity analyses of GO and KEGG enrichment for DEGs.
Category	Term	DEGs with |log2FC|>1				DEGs with |log2FC|>1.5
		Number of DEGs	Number of background genes	p value	Corrected p value	Number of DEGs	Number of background genes	p value	Corrected p value
GOTERM_BP	GO:0042364~water-soluble vitamin biosynthetic process	19	33	0.0083386	1	9	33	0.096093	1
GOTERM_BP	GO:0009110~vitamin biosynthetic process	19	33	0.0083386	1	9	33	0.096093	1
GOTERM_BP	GO:0006767~water-soluble vitamin metabolic process	19	33	0.0083386	1	9	33	0.096093	1
GOTERM_BP	GO:0006766~vitamin metabolic process	19	33	0.0083386	1	9	33	0.096093	1
GOTERM_BP	GO:0072593~reactive oxygen species metabolic process	3	3	0.045686	1	3	3	0.0048553	0.84237
GOTERM_BP	GO:0006801~superoxide metabolic process	3	3	0.045686	1	3	3	0.0048553	0.84237
GOTERM_MF	GO:0022853~active ion transmembrane transporter activity	11	19	0.039334	1	6	19	0.089815	1
GOTERM_MF	GO:0016721~oxidoreductase activity, acting on superoxide radicals as acceptor	3	3	0.045686	1	3	3	0.0048553	0.84237
GOTERM_MF	GO:0004784~superoxide dismutase activity	3	3	0.045686	1	3	3	0.0048553	0.84237
KEGG_PATHWAY	hpy00020: Citrate cycle (TCA cycle)	11	16	0.0880312	0.960735	8	16	0.0181999	0.958546
KEGG_PATHWAY	hpy01120: Microbial metabolism in diverse environments	34	69	0.107929	0.960735	17	69	0.126067	0.958546
KEGG_PATHWAY	hpy05120: Epithelial cell signaling in Helicobacter pylori infection	21	40	0.127859	0.960735	11	40	0.12414	0.958546
KEGG_PATHWAY	hpy00270: Cysteine and methionine metabolism	10	16	0.141296	0.960735	7	16	0.0433438	0.958546
KEGG_PATHWAY	hpy03018: RNA degradation	7	12	0.238842	0.960735	4	12	0.204636	0.958546
KEGG_PATHWAY	hpy00620: Pyruvate metabolism	10	19	0.243731	0.960735	6	19	0.155147	0.958546
KEGG_PATHWAY	hpy01210: 2-Oxocarboxylic acid metabolism	5	8	0.263741	0.960735	4	8	0.0890889	0.958546
KEGG_PATHWAY	hpy00220: Arginine biosynthesis	4	6	0.277089	0.960735	2	6	0.338501	0.958546
KEGG_PATHWAY	hpy00260: Glycine, serine and threonine metabolism	7	13	0.287147	0.960735	3	13	0.432613	0.958546
KEGG_PATHWAY	hpy02040: Flagellar assembly	14	30	0.293586	0.960735	7	30	0.305818	0.958546
KEGG_PATHWAY	hpy01200: Carbon metabolism	23	53	0.310332	0.960735	12	53	0.249964	0.958546
KEGG_PATHWAY	hpy00051: Fructose and mannose metabolism	5	9	0.324983	0.960735	3	9	0.259145	0.958546
KEGG_PATHWAY	hpy00650: Butanoate metabolism	6	12	0.360553	0.960735	4	12	0.204636	0.958546
KEGG_PATHWAY	hpy00190: Oxidative phosphorylation	15	35	0.377673	0.960735	10	35	0.119194	0.958546
KEGG_PATHWAY	hpy01130: Biosynthesis of antibiotics	37	92	0.381244	0.960735	19	92	0.284347	0.958546

## Sheet: Table S6
Table S6. Curation of genes related to metronidazole resistance pathways.
Gene name	Gene description	Funcation group	Log2 (Fold Change)	Adjusted p value	DEGs
HP17_RS15190	DNA (cytosine-5-)-methyltransferase	DNA repair	2.7374	8.89e-31	1
HP17_RS17710	DNA cytosine methyltransferase	DNA repair	2.4758	7.3033e-05	1
HP17_RS14395	DNA polymerase III subunit delta'	DNA repair	2.2091	1.39e-11	1
HP17_RS13655	DNA translocase FtsK	DNA repair	-2.0256	6.78e-18	1
HP17_RS10090	DNA gyrase subunit A	DNA repair	-1.9279	1.28e-16	1
HP17_RS10700	DNA-binding response regulator	DNA repair	-1.9037	5.06e-13	1
HP17_RS12590	DNA topoisomerase I	DNA repair	1.8934	1.46e-16	1
HP17_RS15830	thymidylate synthase (FAD)	DNA repair	-1.6023	2.12e-11	1
HP17_RS10880	DNA (cytosine-5-)-methyltransferase	DNA repair	1.4729	7.16e-10	1
HP17_RS14590	DNA-directed RNA polymerase subunit beta/beta'	DNA repair	1.1744	2.01e-07	1
HP17_RS16580	DNA starvation/stationary phase protection protein	DNA repair	-1.1509	1.86e-07	1
HP17_RS15450	DNA polymerase III subunit alpha	DNA repair	-1.0446	1.1126e-05	1
HP17_RS17515	DNA methylase	DNA repair	1.6323	0.11875	0
HP17_RS10765	DNA methyltransferase	DNA repair	1.208	0.1958	0
HP17_RS10175	DNA polymerase III subunit gamma/tau	DNA repair	-0.84997	0.00016959	0
HP17_RS12900	DNA polymerase III subunit delta	DNA repair	-0.83571	0.0011169	0
HP17_RS17195	DNA ligase (NAD(+)) LigA	DNA repair	-0.7716	0.0010994	0
HP17_RS10515	DNA (cytosine-5-)-methyltransferase	DNA repair	-0.75423	0.016136	0
HP17_RS14160	DNA recombination/repair protein RecA	DNA repair	-0.7222	0.062059	0
HP17_RS13895	DNA-binding response regulator	DNA repair	0.5293	0.086825	0
HP17_RS14670	DNA-binding response regulator	DNA repair	-0.51406	0.023988	0
HP17_RS11805	DNA-directed RNA polymerase subunit omega	DNA repair	-0.49658	0.091379	0
HP17_RS15505	DNA polymerase I	DNA repair	-0.39632	0.12536	0
HP17_RS16340	DNA primase	DNA repair	0.38032	0.13035	0
HP17_RS10470	DNA repair protein RadA	DNA repair	0.28401	0.26365	0
HP17_RS10635	DNA/RNA non-specific endonuclease	DNA repair	0.2762	0.26783	0
HP17_RS11220	DNA topoisomerase (ATP-hydrolyzing) subunit B	DNA repair	0.24779	0.32036	0
HP17_RS10530	DNA methyltransferase	DNA repair	-0.23319	1	0
HP17_RS15940	DNA repair protein RecN	DNA repair	0.21696	0.38836	0
HP17_RS11215	DNA polymerase III subunit beta	DNA repair	-0.19615	0.4503	0
HP17_RS13170	DNA-directed RNA polymerase subunit alpha	DNA repair	-0.11093	0.64305	0
HP17_RS10465	DNA repair protein RadA	DNA repair	0.052927	0.90087	0
HP17_RS11900	glucose/galactose MFS transporter	Drug transportation	3.0667	7.56e-25	1
HP17_RS13150	nicotinamide riboside transporter PnuC	Drug transportation	3.0434	6.8e-10	1
HP17_RS11910	glutamine ABC transporter substrate-binding protein	Drug transportation	-2.8456	3.78e-32	1
HP17_RS16625	ABC transporter permease	Drug transportation	2.6897	1.28e-27	1
HP17_RS13650	MFS transporter	Drug transportation	-2.222	2.78e-17	1
HP17_RS15125	iron chelating transport ATP-binding protein	Drug transportation	-2.0398	1.09e-16	1
HP17_RS14795	MFS transporter	Drug transportation	-1.9354	2.03e-10	1
HP17_RS15130	iron chelating ABC transporter permease	Drug transportation	-1.9315	5.41e-08	1
HP17_RS16620	ABC transporter ATP-binding protein	Drug transportation	1.9222	1.14e-07	1
HP17_RS10180	lysine transporter	Drug transportation	-1.8736	0.0097665	1
HP17_RS16500	SulP family inorganic anion transporter	Drug transportation	1.8497	0.014771	1
HP17_RS16985	MFS transporter	Drug transportation	-1.794	1.49e-14	1
HP17_RS16850	autotransporter domain-containing protein	Drug transportation	-1.7543	1.86e-12	1
HP17_RS17445	AI-2E family transporter	Drug transportation	-1.5816	6.1e-06	1
HP17_RS15475	ABC transporter ATP-binding protein	Drug transportation	-1.5628	1.09e-06	1
HP17_RS17915	ABC transporter ATP-binding protein	Drug transportation	1.5274	1.7058e-05	1
HP17_RS16110	ABC transporter substrate-binding protein	Drug transportation	1.5144	1.1e-06	1
HP17_RS14930	ABC transporter ATP-binding protein	Drug transportation	-1.4731	9.38e-09	1
HP17_RS09990	ferrous iron transport protein B	Drug transportation	-1.4332	2.47e-09	1
HP17_RS15230	biopolymer transporter ExbD	Drug transportation	1.2612	7.33e-08	1
HP17_RS11620	MATE family efflux transporter	Drug transportation	1.2216	0.010101	1
HP17_RS13700	ABC transporter ATP-binding protein	Drug transportation	1.1392	8.19e-07	1
HP17_RS14700	molybdenum ABC transporter ATP-binding protein	Drug transportation	-1.1286	0.0018119	1
HP17_RS11565	ABC transporter ATP-binding protein	Drug transportation	1.068	9.17e-06	1
HP17_RS14520	ABC transporter ATP-binding protein	Drug transportation	-1.0093	1.7415e-05	1
HP17_RS14705	molybdenum ABC transporter permease subunit	Drug transportation	-1.6091	0.56348	0
HP17_RS15480	ABC transporter permease	Drug transportation	-0.99902	0.00025132	0
HP17_RS12660	MFS transporter	Drug transportation	-0.95393	9.8744e-05	0
HP17_RS14715	molybdate ABC transporter substrate-binding protein	Drug transportation	-0.94956	0.0051282	0
HP17_RS16785	potassium transporter TrkA	Drug transportation	-0.90219	0.00010324	0
HP17_RS11915	amino acid ABC transporter ATP-binding protein	Drug transportation	-0.88407	0.00090639	0
HP17_RS11920	amino acid ABC transporter permease	Drug transportation	-0.81311	0.04275	0
HP17_RS12670	amino acid ABC transporter permease	Drug transportation	-0.79391	0.001024	0
HP17_RS14450	ABC transporter ATP-binding protein	Drug transportation	0.7898	0.0096916	0
HP17_RS12105	ABC transporter ATP-binding protein	Drug transportation	-0.77523	0.0085012	0
HP17_RS12920	microcin C ABC transporter permease YejB	Drug transportation	0.73412	0.0030131	0
HP17_RS09710	transporter	Drug transportation	0.73222	0.0024058	0
HP17_RS17910	ABC transporter ATP-binding protein	Drug transportation	0.70298	0.16547	0
HP17_RS14805	NupC/NupG family nucleoside CNT transporter	Drug transportation	0.70122	0.0027272	0
HP17_RS16900	ABC transporter permease	Drug transportation	0.70078	0.0048898	0
HP17_RS11200	sodium-dependent transporter	Drug transportation	0.69184	0.002401	0
HP17_RS15375	biopolymer transporter ExbD	Drug transportation	0.63122	0.0067672	0
HP17_RS14025	S-methylmethionine transporter	Drug transportation	-0.58887	0.015077	0
HP17_RS13715	HoxN/HupN/NixA family nickel/cobalt transporter	Drug transportation	-0.54235	0.083278	0
HP17_RS10815	magnesium transporter CorA	Drug transportation	-0.53375	0.032156	0
HP17_RS15120	autotransporter domain-containing protein	Drug transportation	0.5066	0.034914	0
HP17_RS15600	TolC family protein	Drug transportation	0.49202	0.034835	0
HP17_RS16125	ABC transporter substrate-binding protein	Drug transportation	0.48643	0.2528	0
HP17_RS11205	sodium-and chloride-dependent transporter	Drug transportation	0.48576	0.15323	0
HP17_RS11865	ABC transporter permease	Drug transportation	0.47561	0.042437	0
HP17_RS16910	ABC transporter ATP-binding protein	Drug transportation	0.47311	0.11389	0
HP17_RS11925	amino acid ABC transporter	Drug transportation	-0.46621	0.12911	0
HP17_RS15610	inorganic phosphate transporter	Drug transportation	0.45288	0.05264	0
HP17_RS15585	ABC transporter permease	Drug transportation	-0.42701	0.091034	0
HP17_RS14110	ABC transporter permease	Drug transportation	0.41234	0.098789	0
HP17_RS12675	amino acid ABC transporter substrate-binding protein	Drug transportation	-0.41077	0.090117	0
HP17_RS16185	methionine ABC transporter ATP-binding protein	Drug transportation	0.3673	0.12772	0
HP17_RS15590	ABC transporter permease	Drug transportation	-0.36091	0.16633	0
HP17_RS13355	CusA/CzcA family heavy metal efflux RND transporter	Drug transportation	0.3591	0.21103	0
HP17_RS10165	ABC transporter ATP-binding protein	Drug transportation	0.35821	0.29551	0
HP17_RS16145	lipopolysaccharide transport periplasmic protein LptA	Drug transportation	0.3503	0.23156	0
HP17_RS14775	MATE family efflux transporter	Drug transportation	-0.33737	0.1974	0
HP17_RS16115	ABC transporter substrate-binding protein	Drug transportation	-0.33211	0.24305	0
HP17_RS16915	ABC transporter ATP-binding protein	Drug transportation	0.30254	0.29474	0
HP17_RS10160	ABC transporter ATP-binding protein	Drug transportation	0.29876	0.58889	0
HP17_RS17250	TolC family protein	Drug transportation	0.28622	0.25856	0
HP17_RS10250	C4-dicarboxylate ABC transporter	Drug transportation	-0.28578	0.36462	0
HP17_RS14380	EamA/RhaT family transporter	Drug transportation	-0.26561	0.35746	0
HP17_RS17245	efflux RND transporter periplasmic adaptor subunit	Drug transportation	0.17591	0.57278	0
HP17_RS16190	ABC transporter permease	Drug transportation	0.17284	0.46915	0
HP17_RS15605	HlyC/CorC family transporter	Drug transportation	0.15725	0.59122	0
HP17_RS13410	TonB system transport protein ExbD	Drug transportation	-0.15551	0.60534	0
HP17_RS16895	ABC transporter substrate-binding protein	Drug transportation	0.13321	0.69517	0
HP17_RS0109110	MFS transporter	Drug transportation	0.13151	0.6843	0
HP17_RS12925	ABC transporter substrate-binding protein	Drug transportation	0.083386	0.82066	0
HP17_RS14770	sugar transporter	Drug transportation	-0.065213	0.83093	0
HP17_RS14030	S-methylmethionine transporter	Drug transportation	0.059086	0.92836	0
HP17_RS16905	ABC transporter permease	Drug transportation	0.0070374	0.94425	0
HP17_RS17120	flavodoxin family protein	Nitroreductase	-4.1845	1.3e-62	1
HP17_RS17325	2-oxoglutarate ferredoxin oxidoreductase subunit beta	Nitroreductase	-1.851	3.38e-16	1
oorC	2-oxoglutarate:acceptor oxidoreductase	Nitroreductase	-1.8491	1.07e-15	1
HP17_RS11960	flavodoxin	Nitroreductase	-1.6644	9.96e-14	1
HP17_RS15890	pyruvate ferredoxin oxidoreductase subunit beta	Nitroreductase	-1.651	9.16e-14	1
HP17_RS17330	2-oxoglutarate synthase subunit alpha	Nitroreductase	-1.6319	3.93e-13	1
HP17_RS12480	NAD(P)H-dependent oxidoreductase	Nitroreductase	-1.5118	3.79e-05	1
porC	pyruvate flavodoxin oxidoreductase subunit gamma	Nitroreductase	-1.3454	8.8e-08	1
HP17_RS15705	cytochrome c oxidase accessory protein CcoG	Nitroreductase	-1.239	6.23e-08	1
HP17_RS15895	2-ketoisovalerate ferredoxin oxidoreductase subunit alpha	Nitroreductase	-1.161	1.68e-06	1
HP17_RS17140	flavodoxin-dependent (E)-4-hydroxy-3-methylbut-2-enyl-diphosphate synthase	Nitroreductase	-0.48577	0.032002	0
HP17_RS17630	flavoprotein oxidoreductase	Nitroreductase	0.41648	0.57253	0
HP17_RS17045	NAD(P)H-dependent oxidoreductase	Nitroreductase	0.13372	0.5858	0
HP17_RS11110	superoxide dismutase	Oxygen-radical scavenging	-3.2931	4.11e-45	1
HP17_RS17265	3-methyladenine DNA glycosylase	Oxygen-radical scavenging	1.9044	1.3142e-05	1
HP17_RS13135	thiaminase II	Oxygen-radical scavenging	1.6432	0.00037216	1

## Sheet: Table S7
Table S7. Reported genes associated with metronidazole resistance.
Gene name	Gene description	Gene name in H. pylori 26695	Category	Log2 (Fold Change)	Adjusted p value	PMID
HP17_RS12585	flagellin B	HP0115	Flagellar	-4.8927	3.1e-85	19223619
HP17_RS17120	flavodoxin family protein	mdaB	Redox	-4.1845	1.3e-62	16299480
HP17_RS11110	superoxide dismutase	sodB	Oxygen radical scavenging	-3.2931	4.11e-45	20518707
HP17_RS12340	thioredoxin-disulfide reductase	HP0825	Redox	-2.5213	4.76e-29	19223619
HP17_RS11900	glucose/galactose MFS transporter	HP1174	Efflux pump complex	3.0667	7.56e-25	30181372
HP17_RS17455	DUF417 domain-containing protein	HP0565	Unknown	-1.8595	1.66e-16	30792865
oorC	2-oxoglutarate:acceptor oxidoreductase	oorC	Redox	-1.8491	1.07e-15	19223619
HP17_RS14795	MFS transporter	HP1181	Efflux pump complex	-1.9354	2.03e-10	27303615
HP17_RS13980	transcriptional repressor	HP1027	Redox	2.1357	1.66e-08	20518707
HP17_RS15035	flagellar hook protein FlgE	flgE	Flagellar	-1.2717	3.74e-08	19223619
HP17_RS15705	cytochrome c oxidase accessory protein CcoG	fdxB	Redox	-1.239	6.23e-08	10898687
HP17_RS12535	S-ribosylhomocysteine lyase	HP0105	Protein metabolism	-1.247	1.82e-07	19223619
HP17_RS11705	30S ribosomal protein S9	rpsI	Protein metabolism	-1.1242	1.43e-06	28018334
HP17_RS13220	50S ribosomal protein L6	rplF	Protein metabolism	-1.0904	1.66e-06	28018334
HP17_RS15895	2-ketoisovalerate ferredoxin oxidoreductase subunit alpha	porA	Redox	-1.161	1.68e-06	19223619
HP17_RS13275	30S ribosomal protein S19	rpsS	Protein metabolism	-1.1513	1.81e-06	28018334
HP17_RS13675	bifunctional riboflavin kinase/FAD synthetase	ribF	Metabolism	1.2959	2.25e-06	16299480
HP17_RS17450	diaminopimelate epimerase	dapF	Protein metabolism	-1.1045	1.2e-05	17465479
HP17_RS12480	NAD(P)H-dependent oxidoreductase	rdxA	Redox	-1.5118	3.79e-05	10960091
HP17_RS16555	proline--tRNA ligase	HP0238	Protein metabolism	-0.9334	5.86e-05	28018334
HP17_RS10060	acetone carboxylase subunit gamma	HP0697	Metabolism	1.4725	9.01e-05	19223619
HP17_RS10045	hydantoinase/oxoprolinase family protein	HP0695	Protein metabolism	0.8839	0.00042511	19223619
HP17_RS12545	cysteine synthase family protein	HP0107	Protein metabolism	2.1059	0.0028869	19223619
HP17_RS13880	ribosome maturation factor RimP	HP1046	Protein metabolism	0.6522	0.005291	19223619
HP17_RS14295	acetokinase	ackA	Metabolism	0.5938	0.013487	17465479
HP17_RS09985	acetyl-CoA carboxylase biotin carboxylase subunit	HP0370	Metabolism	-0.7449	0.026239	30792865
HP17_RS12280	ATP-dependent Clp protease proteolytic subunit	clpP	Protein metabolism	0.658	0.02809	28018334
HP17_RS11800	RelA/SpoT family protein	SpoT	Efflux pump complex	-0.4694	0.034352	30181372
HP17_RS15115	cysteine--tRNA ligase	cysS	Amino acids metabolism	0.4639	0.058745	28018334
HP17_RS16120	peroxiredoxin	HP1563	Redox	-0.5659	0.061623	19223619
HP17_RS14160	DNA recombination/repair protein RecA	recA	DNA repair	-0.7222	0.062059	9245734
HP17_RS11265	type I glutamate--ammonia ligase	HP0512	Amino acids metabolism	-0.3992	0.066845	19223619
HP17_RS14775	MATE family efflux transporter	HP1184	Efflux pump complex	-0.3374	0.1974	27303615
HP17_RS10020	CoA transferase subunit A	HP0691	Metabolism	-0.4319	0.2064	19223619
HP17_RS17250	TolC family protein	HP0605	Efflux pump complex	0.2862	0.25856	15793129
HP17_RS10635	DNA/RNA non-specific endonuclease	HP1382	DNA repair	0.2762	0.26783	16299480
HP17_RS17270	flagellin	HP0601	Flagellar	0.3878	0.31816	19223619
HP17_RS16275	6%2C7-dimethyl-8-ribityllumazine synthase	ribH	Metabolism	-0.6785	0.33334	19223619
HP17_RS11215	DNA polymerase III subunit beta	HP0500	DNA repair	-0.1962	0.4503	19223619
HP17_RS15255	ATP synthase subunit alpha	HP1134	Metabolism	0.1803	0.49178	19223619
HP17_RS17045	NAD(P)H-dependent oxidoreductase	frxA	Redox	0.1337	0.5858	10960091
HP17_RS11430	isoleucine--tRNA ligase	ileS	Amino acids metabolism	0.1303	0.60581	28018334
HP17_RS13170	DNA-directed RNA polymerase subunit alpha	HP1293	DNA transcription	-0.1109	0.64305	19223619
HP17_RS0109110	MFS transporter	HP1165	Efflux pump complex	0.1315	0.6843	28275296
HP17_RS10505	agmatine deiminase	HP0049	Unknown	0.0274	0.94908	19223619
HP17_RS09870	ribonuclease III	rnc	Unknown	0.0344	0.94908	17465479
